# Supplementary material for: Dimethyl (E)-2-(N-phenyl­acetamido)­but-2-enedioate
Source: Acta Crystallogr Sect E Struct Rep Online. 2010 Dec 11;67(Pt 1):o78. doi: 10.1107/S1600536810050890 (PMC3050198; doi:10.1107/S1600536810050890)
Supplement: Supplementary file 1 [file e-67-00o78-sup1.cif]

##############################################################################
###                                                                        ###
###        Electronic paper (Acta Crystallographica Section E)             ###
###                                                                        ###
##############################################################################
#                                                                            #
# This CIF contains the data in a paper accepted for publication in Acta     #
# Crystallographica Section E. It conforms to the requirements of Notes      #
# for Authors for Section E, and has been peer reviewed under the auspices   #
# of the IUCr Commission on Journals.                                        #
#                                                                            #
# Full details of the Crystallographic Information File format               #
# are given in the paper "The Crystallographic Information File (CIF):       #
# a New Standard Archive File for Crystallography" by S. R. Hall, F. H.      #
# Allen and I. D. Brown [Acta Cryst. (1991), A47, 655-685].                  #
#                                                                            #
# The current version of the core CIF dictionary is obtainable from          #
# ftp://ftp.iucr.org/pub/cif_core.dic. The current version number is 2.4.    #
#                                                                            #
# Software is freely available for graphical display of the structure(s) in  #
# this CIF.  For information consult the CIF home page http://www.iucr.org/  #
# cif/home.html                                                              #
#                                                                            #
# This file may be used for bona fide research purposes within the           #
# scientific community so long as proper attribution is given to the journal # 
# article from which it was obtained.                                        #
#                                                                            #
##############################################################################
                                             
data_I
_audit_creation_method     SHELXL-97
_chemical_name_systematic
;
Dimethyl (<i>E</i>)-2-(<i>N</i>-phenylacetamido)but-2-enedioate
;
_chemical_name_common     ?
_chemical_formula_moiety     'C14 H15 N O5'
_chemical_formula_sum     'C14 H15 N O5'
_chemical_formula_iupac     'C14 H15 N O5'
_chemical_formula_weight     277.27
_chemical_melting_point     ?
_symmetry_cell_setting     monoclinic
_symmetry_space_group_name_H-M     'P 21/n'
_symmetry_space_group_name_Hall     '-P 2yn'
loop_
    _symmetry_equiv_pos_as_xyz
    'x, y, z'
    '-x+1/2, y+1/2, -z+1/2'
    '-x, -y, -z'
    'x-1/2, -y-1/2, z-1/2'
_cell_length_a     9.7920(5)
_cell_length_b     12.1917(4)
_cell_length_c     12.2281(6)
_cell_angle_alpha     90.00
_cell_angle_beta     112.629(6)
_cell_angle_gamma     90.00
_cell_volume     1347.42(11)
_cell_formula_units_Z     4
_cell_measurement_reflns_used     4186
_cell_measurement_theta_min     2.8009
_cell_measurement_theta_max     28.9857
_cell_measurement_temperature     173
_exptl_crystal_description     Block
_exptl_crystal_colour     Colorless
_exptl_crystal_size_max     0.15
_exptl_crystal_size_mid     0.12
_exptl_crystal_size_min     0.10
_exptl_crystal_density_diffrn     1.367
_exptl_crystal_density_meas     ?
_exptl_crystal_density_method     'not measured'
_exptl_crystal_F_000     584
_exptl_absorpt_coefficient_mu     0.105
_exptl_absorpt_correction_type     multi-scan
_exptl_absorpt_process_details     '(CrysAlis RED; Oxford Diffraction, 2008)'
_exptl_absorpt_correction_T_min     0.88481
_exptl_absorpt_correction_T_max     1.00000
_exptl_special_details     ?
_diffrn_ambient_temperature     173
_diffrn_radiation_type     MoK\a
_diffrn_radiation_wavelength     0.71073
_diffrn_radiation_source     'Enhance (Mo) X-ray Source'
_diffrn_radiation_monochromator     'graphite'
_diffrn_measurement_device_type     'Oxford Diffraction Gemini S Ultra'
_diffrn_measurement_method     \w
_diffrn_detector_area_resol_mean     16.1930
_diffrn_reflns_number     7263
_diffrn_reflns_av_R_equivalents     0.0294
_diffrn_reflns_av_sigmaI/netI     0.0366
_diffrn_reflns_theta_min     2.81
_diffrn_reflns_theta_max     27.50
_diffrn_reflns_theta_full     27.50
_diffrn_measured_fraction_theta_max     0.971
_diffrn_measured_fraction_theta_full     0.971
_diffrn_reflns_limit_h_min     -12
_diffrn_reflns_limit_h_max     12
_diffrn_reflns_limit_k_min     -15
_diffrn_reflns_limit_k_max     10
_diffrn_reflns_limit_l_min     -14
_diffrn_reflns_limit_l_max     15
_diffrn_standards_number     0
_diffrn_standards_interval_count     0
_diffrn_standards_interval_time     0
_diffrn_standards_decay_%     0
_refine_special_details
;
 Refinement of F^2^ against ALL reflections.  The weighted R-factor wR and
 goodness of fit S are based on F^2^, conventional R-factors R are based
 on F, with F set to zero for negative F^2^. The threshold expression of
 F^2^ > 2sigma(F^2^) is used only for calculating R-factors(gt) etc. and is
 not relevant to the choice of reflections for refinement.  R-factors based
 on F^2^ are statistically about twice as large as those based on F, and R-
 factors based on ALL data will be even larger.
;
_reflns_number_total     3009
_reflns_number_gt     2415
_reflns_threshold_expression     I>2sigma(I)
_refine_ls_structure_factor_coef     Fsqd
_refine_ls_matrix_type     full
_refine_ls_R_factor_all     0.0452
_refine_ls_R_factor_gt     0.0345
_refine_ls_wR_factor_gt     0.0883
_refine_ls_wR_factor_ref     0.0911
_refine_ls_goodness_of_fit_ref     1.000
_refine_ls_restrained_S_all     1.000
_refine_ls_number_reflns     3009
_refine_ls_number_parameters     181
_refine_ls_number_restraints     0
_refine_ls_hydrogen_treatment     constr
_refine_ls_weighting_scheme     calc
_refine_ls_weighting_details
         'calc w=1/[\s^2^(Fo^2^)+(0.0580P)^2^+0.0000P] where P=(Fo^2^+2Fc^2^)/3'
_atom_sites_solution_hydrogens     geom
_atom_sites_solution_primary     direct
_atom_sites_solution_secondary     difmap
_refine_ls_shift/su_max     0.001
_refine_ls_shift/su_mean     0.000
_refine_diff_density_max     0.238
_refine_diff_density_min     -0.209
_refine_ls_extinction_method     none
_refine_ls_extinction_coef     ?
loop_
    _atom_type_symbol
    _atom_type_description
    _atom_type_scat_dispersion_real
    _atom_type_scat_dispersion_imag
    _atom_type_scat_source
    'C' 'C' 0.0033 0.0016
                         'International Tables Vol C Tables 4.2.6.8 and 6.1.1.4'
    'H' 'H' 0.0000 0.0000
                         'International Tables Vol C Tables 4.2.6.8 and 6.1.1.4'
    'N' 'N' 0.0061 0.0033
                         'International Tables Vol C Tables 4.2.6.8 and 6.1.1.4'
    'O' 'O' 0.0106 0.0060
                         'International Tables Vol C Tables 4.2.6.8 and 6.1.1.4'
_computing_data_collection     'CrysAlis CCD (Oxford Diffraction, 2008)'
_computing_cell_refinement     'CrysAlis RED (Oxford Diffraction, 2008)'
_computing_data_reduction     'CrysAlis RED (Oxford Diffraction, 2008)'
_computing_structure_solution     'SHELXTL (Sheldrick, 2008)'
_computing_structure_refinement     'SHELXTL (Sheldrick, 2008)'
_computing_molecular_graphics     'SHELXTL (Sheldrick, 2008)'
_computing_publication_material     'SHELXTL (Sheldrick, 2008)'
loop_
    _atom_site_type_symbol
    _atom_site_label
    _atom_site_fract_x
    _atom_site_fract_y
    _atom_site_fract_z
    _atom_site_U_iso_or_equiv
    _atom_site_adp_type
    _atom_site_calc_flag
    _atom_site_refinement_flags
    _atom_site_occupancy
    _atom_site_disorder_assembly
    _atom_site_disorder_group
    O O1 0.35048(9) 0.34762(7) 0.14129(7) 0.0233(2) Uani d . 1 . .
    N N1 0.65965(10) 0.10602(8) 0.11896(8) 0.0173(2) Uani d . 1 . .
    C C1 0.50153(12) 0.26233(10) 0.05139(10) 0.0184(2) Uani d . 1 . .
    H H1A 0.5426 0.2750 -0.0045 0.022 Uiso calc R 1 . .
    O O2 0.36589(9) 0.41845(7) -0.02353(7) 0.0233(2) Uani d . 1 . .
    C C2 0.54018(12) 0.17090(9) 0.11658(10) 0.0166(2) Uani d . 1 . .
    O O3 0.53999(10) 0.14493(7) 0.30872(7) 0.0265(2) Uani d . 1 . .
    C C3 0.39784(12) 0.34379(9) 0.06335(10) 0.0184(2) Uani d . 1 . .
    O O4 0.33137(9) 0.10799(7) 0.15035(7) 0.0211(2) Uani d . 1 . .
    C C4 0.27339(14) 0.50801(10) -0.01660(12) 0.0268(3) Uani d . 1 . .
    H H4A 0.2562 0.5569 -0.0821 0.040 Uiso calc R 1 . .
    H H4B 0.3218 0.5470 0.0563 0.040 Uiso calc R 1 . .
    H H4C 0.1806 0.4797 -0.0194 0.040 Uiso calc R 1 . .
    O O5 0.56257(9) -0.04796(7) 0.16290(8) 0.0233(2) Uani d . 1 . .
    C C5 0.47167(13) 0.13911(9) 0.20343(10) 0.0185(3) Uani d . 1 . .
    C C6 0.26254(15) 0.07359(11) 0.22997(12) 0.0295(3) Uani d . 1 . .
    H H6A 0.1618 0.0529 0.1850 0.044 Uiso calc R 1 . .
    H H6B 0.2646 0.1330 0.2821 0.044 Uiso calc R 1 . .
    H H6C 0.3154 0.0120 0.2757 0.044 Uiso calc R 1 . .
    C C7 0.66568(12) -0.00447(9) 0.14735(10) 0.0179(2) Uani d . 1 . .
    C C8 0.80390(13) -0.06526(11) 0.15872(11) 0.0251(3) Uani d . 1 . .
    H H8A 0.7954 -0.1405 0.1783 0.038 Uiso calc R 1 . .
    H H8B 0.8875 -0.0324 0.2201 0.038 Uiso calc R 1 . .
    H H8C 0.8171 -0.0617 0.0850 0.038 Uiso calc R 1 . .
    C C11 0.77404(12) 0.15731(9) 0.08915(10) 0.0167(2) Uani d . 1 . .
    C C12 0.77754(13) 0.14120(10) -0.02186(10) 0.0195(3) Uani d . 1 . .
    H H12A 0.7062 0.0980 -0.0778 0.023 Uiso calc R 1 . .
    C C13 0.88875(13) 0.19028(10) -0.04866(11) 0.0224(3) Uani d . 1 . .
    H H13A 0.8931 0.1790 -0.1225 0.027 Uiso calc R 1 . .
    C C14 0.99298(13) 0.25583(10) 0.03413(11) 0.0247(3) Uani d . 1 . .
    H H14A 1.0673 0.2887 0.0159 0.030 Uiso calc R 1 . .
    C C15 0.98695(13) 0.27261(10) 0.14413(11) 0.0240(3) Uani d . 1 . .
    H H15A 1.0568 0.3173 0.1993 0.029 Uiso calc R 1 . .
    C C16 0.87727(13) 0.22307(10) 0.17251(11) 0.0208(3) Uani d . 1 . .
    H H16A 0.8733 0.2339 0.2465 0.025 Uiso calc R 1 . .
loop_
    _atom_site_aniso_label
    _atom_site_aniso_U_11
    _atom_site_aniso_U_22
    _atom_site_aniso_U_33
    _atom_site_aniso_U_12
    _atom_site_aniso_U_13
    _atom_site_aniso_U_23
    O1 0.0234(5) 0.0234(5) 0.0264(5) 0.0029(4) 0.0133(4) -0.0002(4)
    N1 0.0167(5) 0.0172(5) 0.0206(5) 0.0008(4) 0.0101(4) 0.0014(4)
    C1 0.0176(5) 0.0211(6) 0.0188(6) -0.0008(5) 0.0094(5) -0.0001(5)
    O2 0.0258(5) 0.0194(4) 0.0259(5) 0.0052(4) 0.0112(4) 0.0038(4)
    C2 0.0147(5) 0.0190(6) 0.0166(6) -0.0013(4) 0.0065(4) -0.0031(4)
    O3 0.0285(5) 0.0340(5) 0.0187(4) 0.0051(4) 0.0111(4) -0.0002(4)
    C3 0.0147(5) 0.0179(6) 0.0209(6) -0.0038(4) 0.0049(5) -0.0015(5)
    O4 0.0193(4) 0.0218(4) 0.0269(5) -0.0009(3) 0.0140(4) 0.0020(3)
    C4 0.0282(7) 0.0187(6) 0.0326(7) 0.0055(5) 0.0106(5) 0.0020(5)
    O5 0.0236(4) 0.0204(4) 0.0297(5) -0.0009(4) 0.0145(4) 0.0033(4)
    C5 0.0195(6) 0.0160(6) 0.0228(6) 0.0032(4) 0.0113(5) 0.0002(5)
    C6 0.0331(7) 0.0262(7) 0.0417(8) 0.0001(6) 0.0284(6) 0.0036(6)
    C7 0.0207(6) 0.0190(6) 0.0147(5) 0.0009(5) 0.0077(4) 0.0009(4)
    C8 0.0245(6) 0.0220(6) 0.0308(7) 0.0055(5) 0.0130(5) 0.0076(5)
    C11 0.0161(6) 0.0156(5) 0.0207(6) 0.0033(4) 0.0097(5) 0.0032(5)
    C12 0.0185(6) 0.0200(6) 0.0204(6) -0.0011(5) 0.0079(5) -0.0011(5)
    C13 0.0234(6) 0.0258(6) 0.0222(6) 0.0001(5) 0.0134(5) 0.0024(5)
    C14 0.0194(6) 0.0241(6) 0.0336(7) -0.0012(5) 0.0135(5) 0.0070(5)
    C15 0.0187(6) 0.0211(6) 0.0292(7) -0.0029(5) 0.0059(5) -0.0017(5)
    C16 0.0204(6) 0.0212(6) 0.0207(6) 0.0021(5) 0.0078(5) -0.0006(5)
_geom_special_details
;
 All esds (except the esd in the dihedral angle between two l.s. planes)
 are estimated using the full covariance matrix.  The cell esds are taken
 into account individually in the estimation of esds in distances, angles
 and torsion angles; correlations between esds in cell parameters are only
 used when they are defined by crystal symmetry.  An approximate (isotropic)
 treatment of cell esds is used for estimating esds involving l.s. planes.
;
loop_
    _geom_bond_atom_site_label_1
    _geom_bond_atom_site_label_2
    _geom_bond_site_symmetry_2
    _geom_bond_distance
    _geom_bond_publ_flag
    O1 C3 . 1.2106(14) ?
    N1 C7 . 1.3867(15) ?
    N1 C2 . 1.4031(14) ?
    N1 C11 . 1.4466(14) ?
    C1 C2 . 1.3376(16) ?
    C1 C3 . 1.4672(16) ?
    C1 H1A . 0.9300 ?
    O2 C3 . 1.3413(14) ?
    O2 C4 . 1.4418(14) ?
    C2 C5 . 1.5088(15) ?
    O3 C5 . 1.2030(14) ?
    O4 C5 . 1.3290(14) ?
    O4 C6 . 1.4432(13) ?
    C4 H4A . 0.9600 ?
    C4 H4B . 0.9600 ?
    C4 H4C . 0.9600 ?
    O5 C7 . 1.2183(14) ?
    C6 H6A . 0.9600 ?
    C6 H6B . 0.9600 ?
    C6 H6C . 0.9600 ?
    C7 C8 . 1.5019(16) ?
    C8 H8A . 0.9600 ?
    C8 H8B . 0.9600 ?
    C8 H8C . 0.9600 ?
    C11 C16 . 1.3823(16) ?
    C11 C12 . 1.3849(16) ?
    C12 C13 . 1.3878(15) ?
    C12 H12A . 0.9300 ?
    C13 C14 . 1.3820(18) ?
    C13 H13A . 0.9300 ?
    C14 C15 . 1.3841(18) ?
    C14 H14A . 0.9300 ?
    C15 C16 . 1.3876(16) ?
    C15 H15A . 0.9300 ?
    C16 H16A . 0.9300 ?
loop_
    _geom_angle_atom_site_label_1
    _geom_angle_atom_site_label_2
    _geom_angle_atom_site_label_3
    _geom_angle_site_symmetry_1
    _geom_angle_site_symmetry_3
    _geom_angle
    _geom_angle_publ_flag
    C7 N1 C2 . . 120.51(9) ?
    C7 N1 C11 . . 121.36(9) ?
    C2 N1 C11 . . 118.12(9) ?
    C2 C1 C3 . . 123.55(10) ?
    C2 C1 H1A . . 118.2 ?
    C3 C1 H1A . . 118.2 ?
    C3 O2 C4 . . 115.32(9) ?
    C1 C2 N1 . . 121.65(10) ?
    C1 C2 C5 . . 122.21(10) ?
    N1 C2 C5 . . 115.69(9) ?
    O1 C3 O2 . . 123.64(10) ?
    O1 C3 C1 . . 126.44(11) ?
    O2 C3 C1 . . 109.87(10) ?
    C5 O4 C6 . . 114.63(10) ?
    O2 C4 H4A . . 109.5 ?
    O2 C4 H4B . . 109.5 ?
    H4A C4 H4B . . 109.5 ?
    O2 C4 H4C . . 109.5 ?
    H4A C4 H4C . . 109.5 ?
    H4B C4 H4C . . 109.5 ?
    O3 C5 O4 . . 125.75(11) ?
    O3 C5 C2 . . 121.56(11) ?
    O4 C5 C2 . . 112.68(10) ?
    O4 C6 H6A . . 109.5 ?
    O4 C6 H6B . . 109.5 ?
    H6A C6 H6B . . 109.5 ?
    O4 C6 H6C . . 109.5 ?
    H6A C6 H6C . . 109.5 ?
    H6B C6 H6C . . 109.5 ?
    O5 C7 N1 . . 120.25(10) ?
    O5 C7 C8 . . 122.84(11) ?
    N1 C7 C8 . . 116.91(10) ?
    C7 C8 H8A . . 109.5 ?
    C7 C8 H8B . . 109.5 ?
    H8A C8 H8B . . 109.5 ?
    C7 C8 H8C . . 109.5 ?
    H8A C8 H8C . . 109.5 ?
    H8B C8 H8C . . 109.5 ?
    C16 C11 C12 . . 121.21(10) ?
    C16 C11 N1 . . 118.84(10) ?
    C12 C11 N1 . . 119.95(10) ?
    C11 C12 C13 . . 119.20(11) ?
    C11 C12 H12A . . 120.4 ?
    C13 C12 H12A . . 120.4 ?
    C14 C13 C12 . . 120.11(11) ?
    C14 C13 H13A . . 119.9 ?
    C12 C13 H13A . . 119.9 ?
    C13 C14 C15 . . 120.12(11) ?
    C13 C14 H14A . . 119.9 ?
    C15 C14 H14A . . 119.9 ?
    C14 C15 C16 . . 120.35(11) ?
    C14 C15 H15A . . 119.8 ?
    C16 C15 H15A . . 119.8 ?
    C11 C16 C15 . . 119.00(11) ?
    C11 C16 H16A . . 120.5 ?
    C15 C16 H16A . . 120.5 ?
loop_
    _geom_hbond_atom_site_label_D
    _geom_hbond_atom_site_label_H
    _geom_hbond_atom_site_label_A
    _geom_hbond_site_symmetry_A
    _geom_hbond_distance_DH
    _geom_hbond_distance_HA
    _geom_hbond_distance_DA
    _geom_hbond_angle_DHA
    C4 H4C O3 4_565 0.96 2.53 3.0831(16) 116.8
    C14 H14A O3 4_665 0.93 2.57 3.2016(15) 125.2
    C12 H12A O5 3_655 0.93 2.51 3.3073(15) 144.6
data_global
_journal_date_recd_electronic     2010-11-28
_journal_date_accepted     2010-12-04
_journal_name_full     'Acta Crystallographica, Section E'
_journal_year     2011
_journal_volume     67
_journal_issue      1
_journal_page_first     o78
_journal_page_last     o78
_journal_paper_category     QO
_journal_coeditor_code     ZL2334
_publ_contact_author_name     'Fu, Chen'
_publ_contact_author_address
;
Department of Chemisrty, College of Chemistry and Chemical Engineering,
Xiamen University, Xiamen 361005, Fujian, China
;
_publ_contact_author_email     chem826@hotmail.com
_publ_contact_author_fax     '86-592-2186295'
_publ_contact_author_phone     '86-592-2186295'
_publ_section_title
;
Dimethyl (<i>E</i>)-2-(<i>N</i>-phenylacetamido)but-2-enedioate
;
loop_
    _publ_author_name
    _publ_author_address
    'Guo, Shui Liang'
;
Department of Chemistry, College of Chemistry and Chemical Engineering,
Xiamen University, Xiamen 361005, Fujian, People's Republic of China
;
    'Fu, Chen'
;
Department of Chemistry, College of Chemistry and Chemical Engineering,
Xiamen University, Xiamen 361005, Fujian, People's Republic of China
;
    'Wen, Ting Bin'
;
Department of Chemistry, College of Chemistry and Chemical Engineering,
Xiamen University, Xiamen 361005, Fujian, People's Republic of China
;
