# Supplementary material for: Dimethyl (E)-2-(N-phenyl­acetamido)­but-2-enedioate
Source: Acta Crystallogr Sect E Struct Rep Online. 2010 Dec 11;67(Pt 1):o78. doi: 10.1107/S1600536810050890 (PMC3050198; doi:10.1107/S1600536810050890)
Supplement: Supplementary file 2 [file e-67-00o78-Isup2.hkl]

# 
# h,k,l, Fc-squared, Fo-squared, sigma(Fo-squared) and status flag 
# 
data_I
_shelx_title ' p in P2(1)/n' 
_shelx_refln_list_code          4 
_shelx_F_calc_maximum      114.79 
_exptl_crystal_F_000       584.00 
_reflns_d_resolution_high  0.7696 
 
loop_ 
 _symmetry_equiv_pos_as_xyz 
 'x, y, z' 
 '-x+1/2, y+1/2, -z+1/2' 
 '-x, -y, -z' 
 'x-1/2, -y-1/2, z-1/2' 
 
_cell_length_a     9.7920 
_cell_length_b    12.1917 
_cell_length_c    12.2281 
_cell_angle_alpha  90.000 
_cell_angle_beta  112.629 
_cell_angle_gamma  90.000 
 
_shelx_F_squared_multiplier     1.000 
 
loop_ 
 _refln_index_h 
 _refln_index_k 
 _refln_index_l 
 _refln_F_squared_calc 
 _refln_F_squared_meas 
 _refln_F_squared_sigma 
 _refln_observed_status 
   2   0   0        1.83        0.68      2.43 o 
   4   0   0       92.00       82.45      5.03 o 
   6   0   0     1248.24     1357.81     17.43 o 
   8   0   0      311.96      341.92     11.59 o 
  10   0   0       46.52       43.59      5.98 o 
   1   1   0     1729.14     1744.08      6.96 o 
   2   1   0     7283.14     7143.46     86.74 o 
   3   1   0     2436.11     2589.24     49.77 o 
   4   1   0      349.14      354.20      3.98 o 
   5   1   0      242.55      264.78      5.02 o 
   6   1   0      658.89      649.83      7.80 o 
   7   1   0        5.08        8.82      1.62 o 
   8   1   0      104.11      112.68      4.84 o 
   9   1   0     1162.22     1174.19     12.52 o 
  10   1   0      292.50      294.52      7.64 o 
  11   1   0       21.99       22.99      4.27 o 
   0   2   0      540.67      547.82      5.05 o 
   1   2   0     3346.93     3367.50     14.49 o 
   2   2   0    12321.01    11595.52     56.18 o 
   3   2   0     2303.15     2372.43     38.63 o 
   4   2   0      437.21      470.21      3.87 o 
   5   2   0      282.83      281.53      3.31 o 
   6   2   0      153.19      150.48      3.63 o 
   7   2   0      236.51      242.21      4.93 o 
   8   2   0      794.82      831.21      9.91 o 
   9   2   0      228.52      242.76      8.33 o 
  10   2   0      265.68      272.78      9.25 o 
  11   2   0       12.75        9.42      5.69 o 
   1   3   0        1.75        1.64      1.80 o 
   2   3   0      134.09      135.89      6.42 o 
   3   3   0     4323.36     4563.56     17.92 o 
   4   3   0       45.49       75.58     11.14 o 
   5   3   0      938.75      906.34      7.90 o 
   6   3   0        0.21        1.63      3.56 o 
   7   3   0        2.12        5.34      3.98 o 
   8   3   0        0.27        4.18      4.49 o 
   9   3   0      215.13      201.61      8.04 o 
  10   3   0        8.47       13.21      5.34 o 
  11   3   0        2.47        3.98      5.93 o 
   0   4   0     2441.14     2516.41     17.08 o 
   1   4   0     8475.45     8088.02     98.69 o 
   2   4   0     1635.20     1711.05     10.55 o 
   3   4   0      242.61      239.03      5.83 o 
   4   4   0      492.78      484.54     10.49 o 
   5   4   0      682.19      724.27     13.88 o 
   6   4   0        0.47        0.07      6.16 o 
   7   4   0        3.35        5.70      2.99 o 
   8   4   0      140.43      139.47      6.53 o 
   9   4   0       19.32       22.12      5.23 o 
  10   4   0      315.36      306.55      9.91 o 
  11   4   0        1.19        0.79      5.48 o 
   1   5   0      149.88      156.25      4.01 o 
   2   5   0       63.85       52.54      3.39 o 
   3   5   0      624.63      598.85      7.79 o 
   4   5   0     2402.58     2454.33     16.16 o 
   5   5   0        2.67        9.54      5.72 o 
   6   5   0       28.99       32.78      7.00 o 
   7   5   0        0.11        2.03      3.17 o 
   8   5   0      321.20      302.95      8.82 o 
   9   5   0       25.05       25.92      5.46 o 
  10   5   0        4.58        3.30      5.33 o 
  11   5   0        0.14        3.36      7.13 o 
   0   6   0       23.08       26.97      3.07 o 
   1   6   0      944.77      973.86      8.99 o 
   2   6   0       63.66       57.90      2.57 o 
   3   6   0       39.78       39.01      3.65 o 
   4   6   0        0.08        3.19      3.57 o 
   5   6   0      371.26      359.70     11.08 o 
   6   6   0      584.89      584.61     14.65 o 
   7   6   0       68.81       57.91      8.16 o 
   8   6   0      109.36       97.16      4.80 o 
   9   6   0        0.13        5.38      5.14 o 
  10   6   0       74.82       86.12      7.00 o 
   1   7   0      449.92      474.09     14.85 o 
   2   7   0       29.00       37.42      1.53 o 
   3   7   0        7.66        9.61      3.00 o 
   4   7   0       37.83       29.21      4.27 o 
   5   7   0       12.38        9.62      4.40 o 
   6   7   0       89.17       88.65      8.25 o 
   7   7   0      329.71      328.56     12.58 o 
   8   7   0      113.27      103.07      6.09 o 
   9   7   0      167.72      162.16      7.84 o 
  10   7   0       26.16       21.17      6.07 o 
   0   8   0      492.52      572.83     21.57 o 
   1   8   0      166.87      165.25      3.68 o 
   2   8   0       16.12       13.04      1.57 o 
   3   8   0      128.81      131.48      5.30 o 
   4   8   0      348.86      352.67      7.82 o 
   5   8   0      268.89      257.24      7.62 o 
   6   8   0      791.67      787.48     17.08 o 
   7   8   0       18.51       31.21      7.73 o 
   8   8   0       68.21       69.83      5.84 o 
   9   8   0        2.91        4.30      5.06 o 
  10   8   0        0.46        5.61      9.20 o 
   1   9   0       51.17       52.74      2.95 o 
   2   9   0        6.36        6.57      3.91 o 
   3   9   0     1519.40     1455.91     14.33 o 
   4   9   0       10.02       14.62      4.39 o 
   5   9   0      192.97      187.52      6.84 o 
   6   9   0      156.26      157.29      9.54 o 
   7   9   0      170.76      190.16     11.05 o 
   8   9   0        2.19        4.94      5.03 o 
   9   9   0       11.36       13.70      9.27 o 
   0  10   0      750.58      751.96     13.75 o 
   1  10   0       26.99       28.21      2.85 o 
   2  10   0      708.45      695.21      7.80 o 
   3  10   0      294.92      274.68      7.59 o 
   4  10   0      661.54      670.34     11.07 o 
   5  10   0        3.68        4.63      4.44 o 
   6  10   0       62.32       56.32      5.76 o 
   7  10   0       69.68       59.60      8.67 o 
   8  10   0       13.33       13.91      5.66 o 
   9  10   0       47.10       71.28     10.61 o 
   1  11   0       89.44       88.98      6.43 o 
   2  11   0       67.82       63.36      5.03 o 
   3  11   0      534.80      535.63     19.03 o 
   4  11   0       19.20       19.98      4.81 o 
   5  11   0       16.94       17.57      5.05 o 
   6  11   0       33.64       44.62      5.57 o 
   7  11   0       14.06       11.55      7.43 o 
   8  11   0       61.58       68.04      9.85 o 
   0  12   0      550.24      526.10     15.19 o 
   1  12   0       93.89      108.21      5.77 o 
   2  12   0       60.24       60.69      5.36 o 
   3  12   0       10.46        7.89      4.54 o 
   4  12   0       24.37       31.07      5.32 o 
   5  12   0       46.96       47.83      5.84 o 
   6  12   0       18.23       24.33      6.79 o 
   7  12   0       75.52       73.44      9.66 o 
   1  13   0       96.89      105.66      6.24 o 
   2  13   0       10.27       10.57      4.69 o 
   3  13   0      515.30      505.68     14.14 o 
   4  13   0       68.05       77.30      6.47 o 
   5  13   0        3.08        3.66      8.31 o 
   0  14   0      249.70      250.19     12.46 o 
   1  14   0      144.88      126.65      7.39 o 
   2  14   0      145.02      141.29     11.22 o 
   3  14   0       91.53       95.50     10.43 o 
   4  14   0       23.95       22.43      8.46 o 
   1  15   0        3.32        1.49      5.62 o 
   2  15   0      104.93      105.13     10.65 o 
 -11   0   1        6.12        6.08      5.58 o 
  -9   0   1      602.93      613.85     15.88 o 
  -7   0   1     1462.14     1524.96     20.26 o 
  -5   0   1      172.57      176.75      6.71 o 
  -3   0   1       46.36       38.99      2.01 o 
   1   0   1      881.00      862.72      7.08 o 
   3   0   1     5676.91     5726.93    219.79 o 
   5   0   1      910.48      942.52      6.59 o 
   7   0   1        6.71       12.71      5.04 o 
   9   0   1      503.36      533.57     33.85 o 
  11   0   1        8.64        8.93      7.41 o 
 -12   1   1        2.37        4.34      7.63 o 
 -11   1   1      109.98       92.30      5.65 o 
 -10   1   1       93.12       90.68      5.23 o 
  -9   1   1      400.19      376.44      9.04 o 
  -8   1   1       17.63       18.35      3.95 o 
  -7   1   1       60.16       59.92      2.58 o 
  -6   1   1        9.24        7.69      1.87 o 
  -5   1   1       41.62       37.81      2.13 o 
  -4   1   1     1999.70     1999.72     10.80 o 
  -3   1   1       19.65       15.51      1.27 o 
  -2   1   1      126.56      129.01      2.57 o 
  -1   1   1      937.71      935.26     10.44 o 
   1   1   1     3487.70     3369.80     17.87 o 
   2   1   1     1313.64     1381.09     15.66 o 
   3   1   1     1074.85     1081.54     10.83 o 
   4   1   1      432.09      414.20      6.02 o 
   5   1   1     1161.77     1224.39     12.91 o 
   6   1   1       86.58       91.07      3.70 o 
   7   1   1        0.62        0.93      2.97 o 
   8   1   1      757.49      773.08      9.68 o 
   9   1   1       46.71       46.88      3.94 o 
  10   1   1       11.82       11.57      3.90 o 
  11   1   1       26.74       28.09      5.70 o 
 -11   2   1      181.63      199.12      9.61 o 
 -10   2   1       76.10       72.34      6.13 o 
  -9   2   1        9.88        9.60      4.66 o 
  -8   2   1      213.83      203.77      5.71 o 
  -7   2   1       62.31       60.77      3.83 o 
  -6   2   1     1486.25     1565.97     13.37 o 
  -5   2   1       71.45       65.24      2.78 o 
  -4   2   1     1162.15     1122.76     10.65 o 
  -3   2   1      119.50      120.33      2.39 o 
  -2   2   1      416.19      384.61      6.00 o 
  -1   2   1     3449.78     3411.21     23.84 o 
   0   2   1     3342.53     3169.86     24.17 o 
   1   2   1     1120.72     1090.09     15.09 o 
   2   2   1      782.47      752.55      5.83 o 
   3   2   1      993.21     1019.40     26.16 o 
   4   2   1      317.60      341.61      5.76 o 
   5   2   1       84.55       89.38      3.42 o 
   6   2   1      194.15      184.11      4.67 o 
   7   2   1       21.65       18.39      3.36 o 
   8   2   1      188.06      199.88      5.72 o 
   9   2   1      270.86      265.32      8.74 o 
  10   2   1      236.36      225.58      8.82 o 
  11   2   1        3.44        0.91      7.59 o 
 -11   3   1       58.42       67.63      6.89 o 
 -10   3   1       10.35       17.84      5.09 o 
  -9   3   1       93.70       90.56      6.28 o 
  -8   3   1       96.54       89.24      5.86 o 
  -7   3   1      330.16      323.73      5.49 o 
  -6   3   1      253.12      239.91      6.45 o 
  -5   3   1      252.91      321.48      9.22 o 
  -4   3   1     1109.39     1244.05     14.43 o 
  -3   3   1      120.67      108.40      3.42 o 
  -2   3   1     1514.98     1514.21      8.38 o 
  -1   3   1     7049.52     6840.27     85.48 o 
   0   3   1      872.93      860.22      6.18 o 
   1   3   1       69.31       58.64      3.57 o 
   2   3   1     3184.49     3271.57     14.21 o 
   3   3   1     4765.09     4733.54     34.61 o 
   4   3   1      177.48      182.68      3.73 o 
   5   3   1     1005.83      968.19     16.03 o 
   6   3   1      121.72      105.13      5.33 o 
   7   3   1       54.38       55.72      5.06 o 
   8   3   1        1.13        3.39      4.32 o 
   9   3   1       32.03       26.32      5.53 o 
  10   3   1       36.61       32.44      5.99 o 
  11   3   1       37.26       28.00      8.28 o 
 -11   4   1       48.65       54.49      6.75 o 
 -10   4   1       73.73       81.01      6.56 o 
  -9   4   1      184.71      180.68      7.58 o 
  -8   4   1      553.01      531.18     10.42 o 
  -7   4   1      752.97      774.26     10.00 o 
  -6   4   1      497.33      488.52      7.79 o 
  -5   4   1        3.31        2.04      5.22 o 
  -4   4   1       20.84       10.40      4.74 o 
  -3   4   1      893.82      931.19     15.13 o 
  -2   4   1     2453.11     2476.72     11.70 o 
  -1   4   1       12.80        9.77      1.33 o 
   0   4   1       80.13       93.48      2.27 o 
   1   4   1     4879.07     4777.64     95.47 o 
   2   4   1       63.89       50.97      3.26 o 
   3   4   1       30.04       28.06      3.63 o 
   4   4   1      825.38      895.18     12.27 o 
   5   4   1      871.02      833.37      7.62 o 
   6   4   1        0.56        0.00      6.48 o 
   7   4   1      814.45      779.31     28.73 o 
   8   4   1       36.82       36.21      5.01 o 
   9   4   1       12.23       13.45      5.26 o 
  10   4   1       80.52       74.01      6.72 o 
  11   4   1       55.35       46.67      8.75 o 
 -11   5   1        3.94        4.16      5.67 o 
 -10   5   1       24.22       31.75      5.84 o 
  -9   5   1       52.62       44.93      5.50 o 
  -8   5   1      157.77      170.29      5.15 o 
  -7   5   1      250.51      268.00      6.82 o 
  -6   5   1        3.69        1.30      2.52 o 
  -5   5   1      314.48      325.13      9.80 o 
  -4   5   1     1485.29     1502.33     12.28 o 
  -3   5   1     1143.21     1161.02     21.55 o 
  -2   5   1     1067.40     1057.28     27.52 o 
  -1   5   1     3423.62     3444.65     20.84 o 
   0   5   1      257.44      278.85      7.56 o 
   1   5   1     8686.28     8578.93     35.23 o 
   2   5   1        1.16        3.26      3.03 o 
   3   5   1        6.84        5.24      3.27 o 
   4   5   1      355.66      325.93      6.89 o 
   5   5   1       23.58       30.33      2.31 o 
   6   5   1      349.89      365.82     12.42 o 
   7   5   1       69.19       67.45      8.31 o 
   8   5   1        0.99        2.59      4.65 o 
   9   5   1      169.01      159.38      7.75 o 
  10   5   1        0.05        0.67      5.30 o 
 -11   6   1        1.26        3.62      8.94 o 
 -10   6   1        2.51        5.08      5.48 o 
  -9   6   1        0.01        2.38      4.54 o 
  -8   6   1      133.53      117.88      5.05 o 
  -7   6   1       14.63       14.32      4.11 o 
  -6   6   1      833.59      801.48     15.90 o 
  -5   6   1      526.60      515.83     12.02 o 
  -4   6   1       67.56       84.13      4.37 o 
  -3   6   1        8.91        2.31      2.96 o 
  -2   6   1       37.22       25.25      2.86 o 
  -1   6   1        1.21        1.10      1.68 o 
   0   6   1     2625.87     2656.27     13.13 o 
   1   6   1        4.14        8.48      1.97 o 
   2   6   1     1781.57     1685.01     48.26 o 
   3   6   1     1015.31     1102.39     11.20 o 
   4   6   1      502.79      503.28      8.61 o 
   5   6   1      154.62      156.43      3.88 o 
   6   6   1       29.38       37.90      7.71 o 
   7   6   1       26.98       25.67      7.54 o 
   8   6   1      151.39      148.06      7.16 o 
   9   6   1        5.77        8.83      5.22 o 
  10   6   1       39.07       38.54      6.13 o 
 -10   7   1        2.60        2.76      5.14 o 
  -9   7   1       71.48       63.74      6.25 o 
  -8   7   1       72.71       72.15      9.13 o 
  -7   7   1       59.92       73.02      5.22 o 
  -6   7   1       19.30       21.76      6.44 o 
  -5   7   1       54.98       70.25      5.14 o 
  -4   7   1        6.62        4.81      3.57 o 
  -3   7   1      328.11      371.48      6.55 o 
  -2   7   1      977.71      984.59      9.56 o 
  -1   7   1       58.84       63.19      2.32 o 
   0   7   1       21.80       34.57      3.01 o 
   1   7   1        7.76       10.79      1.73 o 
   2   7   1      469.68      423.06      4.48 o 
   3   7   1       11.91       14.15      3.76 o 
   4   7   1      817.96      789.27     10.88 o 
   5   7   1       27.41       32.09      3.10 o 
   6   7   1      297.66      286.55     11.87 o 
   7   7   1        0.31        6.22      7.66 o 
   8   7   1       10.05       14.58      7.90 o 
   9   7   1      124.10      121.20      7.58 o 
  10   7   1        0.26        0.00      7.17 o 
 -10   8   1      180.10      182.42      8.69 o 
  -9   8   1       10.50       11.09      5.49 o 
  -8   8   1        4.82        5.20      4.77 o 
  -7   8   1       48.48       50.67      5.22 o 
  -6   8   1      164.62      189.19      9.58 o 
  -5   8   1        0.32        0.00      4.26 o 
  -4   8   1      744.49      716.30     12.61 o 
  -3   8   1      700.94      642.68      8.98 o 
  -2   8   1      723.74      750.30      7.13 o 
  -1   8   1        2.57        3.29      1.90 o 
   0   8   1      300.44      306.47      3.92 o 
   1   8   1        1.45        7.53      1.96 o 
   2   8   1      454.07      444.39      8.49 o 
   3   8   1      221.74      220.48      7.19 o 
   4   8   1     1653.82     1636.58     16.71 o 
   5   8   1       64.63       67.50      3.85 o 
   6   8   1      208.70      199.77     10.73 o 
   7   8   1      103.18      100.85      9.43 o 
   8   8   1        2.37        9.05      8.09 o 
   9   8   1       29.30       36.28      6.38 o 
  -9   9   1       15.58       12.32      8.72 o 
  -8   9   1       34.96       37.30      5.54 o 
  -7   9   1       84.98       91.18      6.14 o 
  -6   9   1      191.79      186.83      9.56 o 
  -5   9   1       11.45       20.66      4.60 o 
  -4   9   1     2578.33     2540.16     18.66 o 
  -3   9   1      782.92      791.99     10.37 o 
  -2   9   1      706.42      730.36     11.59 o 
  -1   9   1        0.27        0.64      2.08 o 
   0   9   1       46.25       50.47      2.79 o 
   1   9   1      334.10      343.34     12.54 o 
   2   9   1       21.38       28.16      4.35 o 
   3   9   1      100.81      101.87      7.57 o 
   4   9   1      319.29      316.70      8.03 o 
   5   9   1       10.60        9.64      4.53 o 
   6   9   1       15.52       23.02      7.41 o 
   7   9   1       12.49       16.78      7.77 o 
   8   9   1        0.08        0.00      7.76 o 
   9   9   1        0.04        0.00      8.35 o 
  -9  10   1       35.81       24.72      9.19 o 
  -8  10   1        7.07        9.12      5.32 o 
  -7  10   1       26.66       30.33      5.36 o 
  -6  10   1       40.30       56.15      7.36 o 
  -5  10   1       42.61       41.87      4.90 o 
  -4  10   1      342.34      343.98      8.19 o 
  -3  10   1      289.67      256.16      5.47 o 
  -2  10   1      201.28      207.99      4.81 o 
  -1  10   1        2.38        3.64      2.51 o 
   0  10   1       10.78       10.95      4.01 o 
   1  10   1        4.38        5.74      4.04 o 
   2  10   1      347.32      316.03      8.63 o 
   3  10   1      119.08      109.51      5.82 o 
   4  10   1      135.43      128.42      6.43 o 
   5  10   1     1375.28     1305.88     15.99 o 
   6  10   1        3.45        8.76      4.89 o 
   7  10   1        0.02        3.27      7.42 o 
   8  10   1       22.98       26.98      9.09 o 
  -8  11   1       16.48       24.52      5.91 o 
  -7  11   1       64.13       55.74      5.93 o 
  -6  11   1       83.71       84.94      8.23 o 
  -5  11   1      104.47       96.93      5.98 o 
  -4  11   1       32.27       31.93      3.72 o 
  -3  11   1      233.39      248.15      6.69 o 
  -2  11   1      287.44      287.42     16.80 o 
  -1  11   1      277.94      279.15      7.01 o 
   0  11   1       17.78       16.84      4.21 o 
   1  11   1        8.58        9.84      4.29 o 
   2  11   1      183.15      183.53      7.19 o 
   3  11   1       53.52       59.59      5.46 o 
   4  11   1       25.52       30.11      5.24 o 
   5  11   1      120.50      112.69      6.73 o 
   6  11   1      366.04      353.32     10.58 o 
   7  11   1       20.43       14.66      8.05 o 
   8  11   1        1.52        7.47      9.00 o 
  -7  12   1      140.51      154.22     11.90 o 
  -6  12   1       18.83       25.44      8.75 o 
  -5  12   1       29.31       28.66      4.16 o 
  -4  12   1       68.22       63.41      5.62 o 
  -3  12   1      175.85      180.34      6.81 o 
  -2  12   1        8.61       11.56      4.25 o 
  -1  12   1       88.37       79.33      5.10 o 
   0  12   1       46.44       42.29      4.12 o 
   1  12   1       69.62       77.87      5.64 o 
   2  12   1      115.41      108.23      6.29 o 
   3  12   1       34.10       35.27      5.23 o 
   4  12   1        7.68       10.66      5.13 o 
   5  12   1       11.00       10.00      5.27 o 
   6  12   1      369.23      357.83     10.65 o 
   7  12   1        3.12        0.92      8.67 o 
  -6  13   1       71.74       78.03     10.55 o 
  -5  13   1      183.48      181.60     12.29 o 
  -4  13   1       54.52       57.77      9.01 o 
  -3  13   1       32.15       27.21      7.71 o 
  -2  13   1      104.78      101.94      9.17 o 
  -1  13   1        0.20        3.58      6.80 o 
   0  13   1      499.03      488.80     10.95 o 
   1  13   1       14.86       10.77      3.99 o 
   2  13   1      153.05      149.50      7.17 o 
   3  13   1        0.38        2.21      4.97 o 
   4  13   1       92.44       96.37      6.88 o 
   5  13   1        0.49        4.61      5.55 o 
   6  13   1       24.71       23.83      9.00 o 
  -4  14   1      101.79       90.88     10.44 o 
  -3  14   1        0.78        2.27      7.56 o 
  -2  14   1      178.01      158.90     11.11 o 
  -1  14   1        0.81        2.32      5.30 o 
   0  14   1       10.27        8.80      5.21 o 
   1  14   1        9.87       12.91      4.17 o 
   2  14   1       46.31       55.92      6.08 o 
   3  14   1        1.18        5.99      5.44 o 
   4  14   1       45.87       51.58      9.84 o 
  -3  15   1      354.46      367.64     16.11 o 
  -2  15   1       23.86       23.33      8.66 o 
  -1  15   1       11.45       10.49      5.60 o 
   0  15   1       13.68       10.05      5.58 o 
   1  15   1        3.23        3.39      5.80 o 
   2  15   1       46.96       43.28      6.34 o 
 -12   0   2       55.29       60.51      8.80 o 
 -10   0   2       21.83       28.68      7.04 o 
  -8   0   2      645.11      651.96     15.08 o 
  -6   0   2       84.24       91.27      6.26 o 
  -4   0   2      846.74      899.32     10.97 o 
  -2   0   2     1740.03     1760.77     13.18 o 
   0   0   2      791.75      735.95      7.50 o 
   2   0   2       26.67       25.28      1.72 o 
   4   0   2      607.15      592.19     11.91 o 
   6   0   2        0.27        1.49      2.11 o 
   8   0   2      336.33      317.93     12.32 o 
  10   0   2      579.39      591.93     12.56 o 
 -12   1   2       64.95       65.46      9.27 o 
 -11   1   2       18.43       19.51      4.46 o 
 -10   1   2       16.16       15.52      4.47 o 
  -9   1   2      182.98      182.17     14.64 o 
  -8   1   2       27.09       31.20      4.43 o 
  -7   1   2      271.93      254.05      6.65 o 
  -6   1   2     1159.25     1241.24      6.38 o 
  -5   1   2      310.71      274.33      5.68 o 
  -4   1   2       40.18       45.60      0.99 o 
  -3   1   2     1164.79     1128.11      7.73 o 
  -2   1   2     1520.91     1372.20      8.62 o 
  -1   1   2      372.87      390.45      2.36 o 
   0   1   2    12540.91    11996.58     75.18 o 
   1   1   2    10838.36    10696.43     53.88 o 
   2   1   2        0.34        1.47      0.91 o 
   3   1   2        3.25        4.17      0.99 o 
   4   1   2        0.01        1.82      1.36 o 
   5   1   2        1.70        0.89      1.76 o 
   6   1   2      677.92      706.40     11.12 o 
   7   1   2        0.55        0.41      2.99 o 
   8   1   2      565.12      561.00      7.53 o 
   9   1   2        8.46       12.70      3.47 o 
  10   1   2       37.19       33.81      5.15 o 
 -12   2   2      177.52      210.60     12.79 o 
 -11   2   2        2.67       11.92      5.59 o 
 -10   2   2       46.97       47.50      5.85 o 
  -9   2   2      168.26      157.37      6.98 o 
  -8   2   2       76.52       82.03      5.11 o 
  -7   2   2      580.13      569.44     13.54 o 
  -6   2   2       43.53       36.01      2.11 o 
  -5   2   2      603.55      628.82     13.08 o 
  -4   2   2      208.29      246.70      4.32 o 
  -3   2   2      217.24      201.27      5.34 o 
  -2   2   2      138.73      128.68      3.11 o 
  -1   2   2     4936.70     4936.60     37.43 o 
   0   2   2     1087.48     1059.63     11.41 o 
   1   2   2     7032.09     6736.45     84.41 o 
   2   2   2     3839.69     3844.67     23.92 o 
   3   2   2      539.83      582.78     10.94 o 
   4   2   2      455.92      461.69      6.53 o 
   5   2   2      395.49      407.90      6.99 o 
   6   2   2        0.86        2.63      2.71 o 
   7   2   2        4.28        4.75      3.07 o 
   8   2   2       53.67       59.56      4.18 o 
   9   2   2       29.90       29.38      4.50 o 
  10   2   2       92.98       92.92      6.04 o 
 -11   3   2        0.28        0.80      5.16 o 
 -10   3   2       45.58       46.13      5.80 o 
  -9   3   2        2.42        4.61      4.72 o 
  -8   3   2       28.64       31.01      3.29 o 
  -7   3   2      230.66      219.75      4.78 o 
  -6   3   2       81.66       70.23      2.21 o 
  -5   3   2      163.61      165.46      5.04 o 
  -4   3   2     1117.62     1250.15     14.80 o 
  -3   3   2      795.01      813.53      9.40 o 
  -2   3   2     1110.25     1202.26      6.89 o 
  -1   3   2      592.84      538.51      3.46 o 
   0   3   2     1122.64     1170.50      6.46 o 
   1   3   2     2131.82     2090.07     16.45 o 
   2   3   2     3765.81     3899.31     15.42 o 
   3   3   2        8.00        4.75      1.65 o 
   4   3   2      451.14      473.83     11.33 o 
   5   3   2       28.49       17.52      6.71 o 
   6   3   2      224.33      231.80     10.90 o 
   7   3   2      254.43      246.18      7.56 o 
   8   3   2       17.33       23.86      4.91 o 
   9   3   2      157.44      151.11      7.61 o 
  10   3   2      236.40      236.37      7.74 o 
 -11   4   2       68.97       61.83      6.58 o 
 -10   4   2       25.28       26.97      5.39 o 
  -9   4   2       12.57       13.74      4.83 o 
  -8   4   2       49.12       49.20      5.21 o 
  -7   4   2       14.62       10.43      4.28 o 
  -6   4   2      789.77      814.71      8.11 o 
  -5   4   2      252.76      255.72      3.95 o 
  -4   4   2     1039.15     1025.42      7.65 o 
  -3   4   2     4747.72     4994.09     16.92 o 
  -2   4   2     4903.08     4829.22     18.21 o 
  -1   4   2      752.70      740.64      4.37 o 
   0   4   2      716.27      700.99      5.37 o 
   1   4   2      308.12      300.87      4.35 o 
   2   4   2        0.03        2.86      2.00 o 
   3   4   2     1736.23     1703.93      8.71 o 
   4   4   2     1885.69     2021.04      9.12 o 
   5   4   2        5.05        2.62      5.98 o 
   6   4   2       21.86       24.92      7.08 o 
   7   4   2      170.84      162.98      9.20 o 
   8   4   2        0.53        0.00      4.64 o 
   9   4   2       70.46       67.89      6.38 o 
  10   4   2       28.20       30.13      5.99 o 
 -11   5   2       85.12       92.98      7.31 o 
 -10   5   2       42.82       38.77      5.67 o 
  -9   5   2        0.89        1.20      4.38 o 
  -8   5   2     1202.60     1148.21     10.96 o 
  -7   5   2      308.03      290.86      5.97 o 
  -6   5   2      127.86       92.37     18.41 o 
  -5   5   2       67.99       67.40      2.94 o 
  -4   5   2      262.36      274.65     29.75 o 
  -3   5   2        1.67        1.42      2.48 o 
  -2   5   2       27.30       25.05      1.65 o 
  -1   5   2      747.15      707.06      6.27 o 
   0   5   2     1900.09     1934.31     41.86 o 
   1   5   2      155.12      121.09      5.95 o 
   2   5   2     1167.72     1232.35      8.24 o 
   3   5   2      154.81      171.87      3.69 o 
   4   5   2      763.13      678.25      6.24 o 
   5   5   2        0.17        0.97      1.74 o 
   6   5   2      191.05      189.12     10.30 o 
   7   5   2        0.77        5.65      7.63 o 
   8   5   2        0.16        0.41      4.55 o 
   9   5   2       43.43       39.75      5.74 o 
  10   5   2      166.54      172.25     11.05 o 
 -11   6   2       10.60       10.22      5.61 o 
 -10   6   2        0.27        3.02      4.98 o 
  -9   6   2      238.28      216.40      8.12 o 
  -8   6   2        0.05        0.25      3.40 o 
  -7   6   2        2.16        1.13      3.90 o 
  -6   6   2      417.53      415.60      8.04 o 
  -5   6   2        1.02        4.45      1.88 o 
  -4   6   2        2.37        1.20      1.01 o 
  -3   6   2        8.74        4.19      2.55 o 
  -2   6   2     2360.03     2447.17     24.86 o 
  -1   6   2        0.91        2.23      1.60 o 
   0   6   2        0.86        2.28      4.04 o 
   1   6   2      182.51      217.98      7.46 o 
   2   6   2     1340.51     1296.95     71.88 o 
   3   6   2      666.40      664.95      6.87 o 
   4   6   2       70.19       71.53      3.21 o 
   5   6   2       11.45       11.89      4.42 o 
   6   6   2     1158.06     1184.48     21.25 o 
   7   6   2        0.54        3.29      7.21 o 
   8   6   2       31.56       27.28      8.35 o 
   9   6   2       59.78       61.60      6.42 o 
  10   6   2       12.65       14.97      7.46 o 
 -11   7   2        0.69        0.00      9.40 o 
 -10   7   2        2.22        6.77      5.27 o 
  -9   7   2        4.49        9.58      5.30 o 
  -8   7   2        4.24        3.64      4.29 o 
  -7   7   2       60.61       46.32      4.78 o 
  -6   7   2      589.55      568.29      9.54 o 
  -5   7   2     1022.22     1009.42     16.03 o 
  -4   7   2       58.26       65.34      4.18 o 
  -3   7   2       58.11       57.13      2.90 o 
  -2   7   2        1.32        2.97      2.11 o 
  -1   7   2       15.30       19.11      1.88 o 
   0   7   2     1227.07     1217.58     15.82 o 
   1   7   2      503.68      503.22      7.99 o 
   2   7   2      154.25      146.10      5.28 o 
   3   7   2        0.23        5.27      2.75 o 
   4   7   2       50.88       55.74      3.48 o 
   5   7   2        2.65        4.43      4.53 o 
   6   7   2      138.90      125.18      9.56 o 
   7   7   2      257.56      247.14     12.56 o 
   8   7   2       21.39       19.84      8.20 o 
   9   7   2       94.02      104.59      7.58 o 
 -10   8   2        3.94        6.56      5.62 o 
  -9   8   2      120.90      119.67      7.29 o 
  -8   8   2       17.22       13.56      4.74 o 
  -7   8   2        0.09        1.38      4.29 o 
  -6   8   2       52.36       51.73      4.94 o 
  -5   8   2      251.01      244.28      6.85 o 
  -4   8   2        2.36        2.79      3.38 o 
  -3   8   2      520.84      553.41      6.52 o 
  -2   8   2      485.19      509.90      5.87 o 
  -1   8   2      673.70      696.19      6.78 o 
   0   8   2       27.38       18.04      5.08 o 
   1   8   2      827.23      763.05     10.22 o 
   2   8   2        0.09        1.26      3.77 o 
   3   8   2      515.77      513.80     13.16 o 
   4   8   2     2335.06     2317.04     24.51 o 
   5   8   2        0.69        0.00      4.44 o 
   6   8   2        6.42        4.24      6.93 o 
   7   8   2       62.15       51.32      9.10 o 
   8   8   2       59.81       44.44      9.31 o 
   9   8   2        1.27        1.33      5.76 o 
 -10   9   2       78.28       75.70     10.83 o 
  -9   9   2       33.53       28.34      4.65 o 
  -8   9   2       38.47       31.44      5.39 o 
  -7   9   2      195.32      187.92      7.18 o 
  -6   9   2      307.16      300.41      7.92 o 
  -5   9   2      931.96      882.45     18.81 o 
  -4   9   2       15.20       17.88      3.25 o 
  -3   9   2        4.28        6.84      2.92 o 
  -2   9   2      130.58      126.12      3.79 o 
  -1   9   2       61.69       50.73      3.21 o 
   0   9   2      187.34      201.35      6.00 o 
   1   9   2      390.27      385.43     15.85 o 
   2   9   2      122.78      116.75      5.85 o 
   3   9   2       20.44       21.02      3.56 o 
   4   9   2        2.44        1.78      3.17 o 
   5   9   2        4.17        4.49      4.68 o 
   6   9   2       29.26       32.42      5.57 o 
   7   9   2       16.72       16.70      7.82 o 
   8   9   2      261.43      259.86     13.96 o 
  -9  10   2       10.20       17.46      5.91 o 
  -8  10   2        0.13        3.39      5.04 o 
  -7  10   2       69.26       66.40      5.76 o 
  -6  10   2       82.58      101.52      5.87 o 
  -5  10   2       11.19       15.10      3.47 o 
  -4  10   2      300.22      290.77      5.96 o 
  -3  10   2       20.19       25.32      3.15 o 
  -2  10   2      534.97      518.32      8.75 o 
  -1  10   2       95.23       87.58      3.89 o 
   0  10   2       44.37       42.60      4.49 o 
   1  10   2      354.13      323.78      8.12 o 
   2  10   2      221.88      212.01      7.10 o 
   3  10   2        1.72        2.09      4.52 o 
   4  10   2       38.91       42.30      5.01 o 
   5  10   2       66.49       53.88      5.62 o 
   6  10   2        0.00        1.88      5.76 o 
   7  10   2      114.70      127.64     10.62 o 
   8  10   2       66.12       67.83     10.29 o 
  -8  11   2       80.55       89.99      9.89 o 
  -7  11   2       86.89       85.49      9.58 o 
  -6  11   2       19.04       18.23      4.04 o 
  -5  11   2      290.81      293.06      6.53 o 
  -4  11   2        8.01        8.04      3.32 o 
  -3  11   2      257.22      240.75      5.38 o 
  -2  11   2      354.40      365.05      7.63 o 
  -1  11   2        0.90        5.28      4.07 o 
   0  11   2       15.37       24.62      4.42 o 
   1  11   2      101.91      117.31      6.15 o 
   2  11   2       14.04       10.18      4.72 o 
   3  11   2      490.83      496.22      8.37 o 
   4  11   2       90.52       76.93      4.79 o 
   5  11   2        5.35        5.93      5.07 o 
   6  11   2       69.59       61.68      7.35 o 
   7  11   2      323.62      317.02     14.01 o 
  -8  12   2      304.44      317.34     14.96 o 
  -7  12   2        6.62        5.21      5.36 o 
  -6  12   2        6.90       12.85      5.35 o 
  -5  12   2        3.23        5.45      4.06 o 
  -4  12   2        0.13        0.05      6.51 o 
  -3  12   2      718.73      722.79     17.82 o 
  -2  12   2       97.01       89.38      8.32 o 
  -1  12   2      462.39      446.97     13.94 o 
   0  12   2      360.44      350.50      7.36 o 
   1  12   2       48.73       48.54      4.32 o 
   2  12   2       68.04       80.01      9.04 o 
   3  12   2        8.83        8.59      3.97 o 
   4  12   2        4.28        4.54      5.13 o 
   5  12   2      348.16      330.24     10.24 o 
   6  12   2        9.53        8.14      6.08 o 
  -7  13   2        9.25       14.09      9.65 o 
  -6  13   2        4.26        2.79      8.48 o 
  -5  13   2      388.02      373.78     10.98 o 
  -4  13   2      177.96      184.67     11.65 o 
  -3  13   2        1.97        4.11      7.21 o 
  -2  13   2        8.49        8.92      7.07 o 
  -1  13   2       48.06       48.60      7.92 o 
   0  13   2      228.74      220.82      6.59 o 
   1  13   2      385.76      373.34     11.56 o 
   2  13   2        0.62        4.55      4.92 o 
   3  13   2        2.02        1.91      4.08 o 
   4  13   2        6.41        9.66      5.79 o 
   5  13   2       22.29       27.45      6.43 o 
  -5  14   2       16.73       17.06      6.19 o 
  -4  14   2      187.35      200.48     14.20 o 
  -3  14   2      214.89      228.31     12.62 o 
  -2  14   2      441.55      409.72     15.30 o 
  -1  14   2        0.01        0.35      7.26 o 
   0  14   2       28.34       31.19      4.57 o 
   1  14   2        4.24        5.37      4.12 o 
   2  14   2        3.02        2.72      3.75 o 
   3  14   2      138.75      147.52      6.34 o 
   4  14   2        4.32        3.96      8.07 o 
  -3  15   2       13.32       10.42      8.31 o 
  -2  15   2       20.06       23.58      7.63 o 
  -1  15   2       48.09       47.16      7.72 o 
   0  15   2       41.60       42.89      5.36 o 
   1  15   2        0.01        2.75      3.96 o 
   2  15   2        6.82        9.65      5.97 o 
 -11   0   3       31.37       36.12      7.64 o 
  -9   0   3     2178.78     2152.56     27.93 o 
  -7   0   3      178.30      192.04      8.55 o 
  -5   0   3      323.38      345.60      9.43 o 
  -3   0   3      297.36      263.65      5.35 o 
  -1   0   3      283.15      258.20      3.89 o 
   1   0   3     1755.08     1642.56      9.70 o 
   3   0   3     2590.06     2637.77     13.06 o 
   5   0   3      508.53      603.92      8.49 o 
   7   0   3      185.53      179.12      6.57 o 
   9   0   3       97.87      109.24      6.62 o 
 -12   1   3        5.09       11.18      6.35 o 
 -11   1   3       90.53       94.27      6.53 o 
 -10   1   3       38.94       41.42      5.10 o 
  -9   1   3        5.42        3.62      4.31 o 
  -8   1   3      284.00      291.84      7.60 o 
  -7   1   3      102.41       98.97      5.13 o 
  -6   1   3      277.21      296.29      3.82 o 
  -5   1   3     1355.60     1349.80      5.48 o 
  -4   1   3      502.71      562.86     10.35 o 
  -3   1   3      564.18      550.20      4.43 o 
  -2   1   3     3653.22     3410.52     39.55 o 
  -1   1   3       63.27       69.45      2.75 o 
   0   1   3    13177.49    12616.12     91.77 o 
   1   1   3     2646.13     2632.25     13.83 o 
   2   1   3        2.22        1.62      0.90 o 
   3   1   3      839.38      869.10      6.43 o 
   4   1   3      107.74      110.90      2.47 o 
   5   1   3       17.69       17.22      4.49 o 
   6   1   3       39.64       44.57      3.03 o 
   7   1   3      333.61      333.39      5.70 o 
   8   1   3        9.59        9.91      3.14 o 
   9   1   3       10.96       18.84      4.41 o 
  10   1   3       25.88       23.38      7.03 o 
 -12   2   3        4.57        6.82      5.77 o 
 -11   2   3       73.33       71.86      6.91 o 
 -10   2   3       64.18       68.61      8.25 o 
  -9   2   3      108.91       97.26      8.38 o 
  -8   2   3      430.76      432.66     11.70 o 
  -7   2   3      277.61      295.85     10.82 o 
  -6   2   3      137.98      157.94      7.72 o 
  -5   2   3       71.24       87.09      5.57 o 
  -4   2   3     2403.25     2358.84     18.89 o 
  -3   2   3      235.09      234.43      6.77 o 
  -2   2   3     1092.51     1100.10     24.76 o 
  -1   2   3      102.27       94.39      3.00 o 
   0   2   3      953.43      829.70     10.55 o 
   1   2   3     3596.91     3365.49     10.50 o 
   2   2   3        0.46        1.35      1.16 o 
   3   2   3      271.03      266.57      4.87 o 
   4   2   3      449.17      462.80      6.57 o 
   5   2   3      219.38      233.80      7.98 o 
   6   2   3       97.10       93.45      3.14 o 
   7   2   3       16.64       19.50      2.98 o 
   8   2   3        1.16        2.90      3.95 o 
   9   2   3       79.86       73.28      5.36 o 
  10   2   3       69.76       74.95      8.19 o 
 -12   3   3       62.75       69.50     11.42 o 
 -11   3   3       29.22       30.19      5.78 o 
 -10   3   3        0.36        1.00      4.92 o 
  -9   3   3       29.78       23.27      5.05 o 
  -8   3   3        0.04        2.98      2.93 o 
  -7   3   3      171.76      174.59      5.24 o 
  -6   3   3      247.75      266.22      4.49 o 
  -5   3   3      236.31      241.11      5.24 o 
  -4   3   3      458.69      531.67      6.01 o 
  -3   3   3      174.12      189.08      3.17 o 
  -2   3   3      123.59      121.42      2.07 o 
  -1   3   3     2756.03     2727.93     10.96 o 
   0   3   3     3728.84     3742.29     14.90 o 
   1   3   3      879.80      837.74      6.00 o 
   2   3   3     1901.69     1967.39     15.94 o 
   3   3   3       75.57       60.46      2.38 o 
   4   3   3       47.61       59.94      6.73 o 
   5   3   3      402.48      400.88     12.26 o 
   6   3   3       18.73       21.13      7.80 o 
   7   3   3      203.43      196.45      7.12 o 
   8   3   3       23.12       22.93      4.34 o 
   9   3   3       67.18       68.11      5.45 o 
  10   3   3       69.46       71.04      8.09 o 
 -12   4   3      130.56      132.46     12.95 o 
 -11   4   3        3.72        5.56      5.48 o 
 -10   4   3       49.68       45.47      5.73 o 
  -9   4   3        4.38        8.89      4.76 o 
  -8   4   3        0.20        2.33      2.88 o 
  -7   4   3      136.38      125.72      6.49 o 
  -6   4   3      446.23      452.18      7.98 o 
  -5   4   3      319.88      327.23     14.04 o 
  -4   4   3     2678.60     2980.54     10.68 o 
  -3   4   3      509.86      514.43      8.59 o 
  -2   4   3       10.25       13.25      1.05 o 
  -1   4   3      296.09      300.29      3.68 o 
   0   4   3      489.28      501.42      3.88 o 
   1   4   3      129.53      141.36      3.88 o 
   2   4   3     1834.30     1832.95      9.55 o 
   3   4   3      676.34      698.14      6.13 o 
   4   4   3      366.37      364.33      7.41 o 
   5   4   3      278.20      271.55     10.95 o 
   6   4   3       30.71       38.98      7.84 o 
   7   4   3       34.69       31.43      4.98 o 
   8   4   3      165.63      164.41      7.40 o 
   9   4   3       89.96      104.03      5.84 o 
  10   4   3       34.38       35.72      6.27 o 
 -11   5   3       12.55        9.77      5.59 o 
 -10   5   3        0.16        1.35      4.78 o 
  -9   5   3      387.07      358.97      9.42 o 
  -8   5   3        9.82       11.10      3.36 o 
  -7   5   3       20.09       17.26      3.44 o 
  -6   5   3      104.01      119.20      4.99 o 
  -5   5   3        9.30       10.64      1.92 o 
  -4   5   3      135.78      147.67      3.00 o 
  -3   5   3      717.53      718.05      8.32 o 
  -2   5   3      246.79      247.26      2.01 o 
  -1   5   3        0.02        1.60      1.18 o 
   0   5   3      242.51      218.92      2.40 o 
   1   5   3      691.32      705.15      7.20 o 
   2   5   3      413.92      435.06      5.39 o 
   3   5   3       55.88       50.27      2.81 o 
   4   5   3      450.96      463.24      5.52 o 
   5   5   3      559.86      563.16     14.80 o 
   6   5   3      302.74      300.93     12.65 o 
   7   5   3       16.83       16.07      7.86 o 
   8   5   3       10.61       12.70      5.36 o 
   9   5   3      173.33      187.52      8.59 o 
 -11   6   3        9.07        6.64      7.06 o 
 -10   6   3        0.00        1.24      5.07 o 
  -9   6   3       30.72       29.71      4.04 o 
  -8   6   3       12.82       21.14      3.64 o 
  -7   6   3       46.55       52.83      4.75 o 
  -6   6   3       54.70       66.64      4.64 o 
  -5   6   3      179.52      163.03      3.17 o 
  -4   6   3        0.04        2.18      2.40 o 
  -3   6   3       25.14       17.81      2.16 o 
  -2   6   3       40.20       49.66      1.69 o 
  -1   6   3     1163.09     1184.34      6.20 o 
   0   6   3      167.46      193.40      2.51 o 
   1   6   3       12.16       20.16      1.84 o 
   2   6   3      157.85      153.24      2.27 o 
   3   6   3      824.97      836.06     11.62 o 
   4   6   3        5.63        5.46      2.55 o 
   5   6   3      108.70      121.07      6.24 o 
   6   6   3      213.65      200.99     11.04 o 
   7   6   3      446.52      465.55     15.88 o 
   8   6   3       85.03       96.08      9.47 o 
   9   6   3        2.15       12.02      5.76 o 
 -11   7   3        3.74        8.72      9.37 o 
 -10   7   3       83.03       87.05      6.83 o 
  -9   7   3       16.68       12.17      3.87 o 
  -8   7   3       87.78       70.32      4.49 o 
  -7   7   3       21.24       32.27      4.56 o 
  -6   7   3      111.00      109.72      5.42 o 
  -5   7   3       58.31       64.69      4.43 o 
  -4   7   3      267.85      269.20      4.40 o 
  -3   7   3       10.62        7.27      2.08 o 
  -2   7   3       88.13       81.18      2.64 o 
  -1   7   3       21.01       22.93      2.81 o 
   0   7   3     1210.98     1170.53      8.93 o 
   1   7   3      508.79      548.76      9.15 o 
   2   7   3      216.71      212.58      5.97 o 
   3   7   3      411.07      422.65      7.89 o 
   4   7   3       96.69       96.40      3.94 o 
   5   7   3      145.64      140.70      6.56 o 
   6   7   3       29.77       27.07      7.71 o 
   7   7   3       23.88       29.59      8.59 o 
   8   7   3       14.37       14.87      8.68 o 
   9   7   3       18.32       23.84      7.84 o 
 -10   8   3       74.44       75.53      6.88 o 
  -9   8   3       32.44       30.05      4.32 o 
  -8   8   3        9.68        7.17      4.49 o 
  -7   8   3      128.89      116.25      7.41 o 
  -6   8   3      591.07      591.61      9.76 o 
  -5   8   3      482.19      472.31      6.92 o 
  -4   8   3        8.73        8.62      2.56 o 
  -3   8   3     1339.77     1364.34      9.84 o 
  -2   8   3      256.64      265.55      4.30 o 
  -1   8   3       16.04       18.21      3.10 o 
   0   8   3       82.43       78.70      3.65 o 
   1   8   3        5.08        3.15      3.15 o 
   2   8   3      148.35      156.00      4.67 o 
   3   8   3      397.02      395.97      6.54 o 
   4   8   3     1860.45     1844.67     21.09 o 
   5   8   3       24.19       26.17      5.03 o 
   6   8   3       72.89       78.01      9.33 o 
   7   8   3       71.14       61.28      9.39 o 
   8   8   3       17.16       22.21      8.85 o 
  -9   9   3       97.47       95.77      5.50 o 
  -8   9   3       15.45       25.06      5.14 o 
  -7   9   3      113.49      109.24      5.97 o 
  -6   9   3      246.44      238.49      5.94 o 
  -5   9   3       77.46       87.67      4.76 o 
  -4   9   3       47.87       54.82      3.18 o 
  -3   9   3      425.97      414.21      5.36 o 
  -2   9   3      253.90      254.64      5.33 o 
  -1   9   3      586.11      595.99      7.81 o 
   0   9   3      273.53      285.05      5.72 o 
   1   9   3       90.85       81.90      4.36 o 
   2   9   3      413.25      408.42      6.99 o 
   3   9   3        0.41        1.03      3.33 o 
   4   9   3      486.03      448.46      7.25 o 
   5   9   3        0.61        3.08      4.73 o 
   6   9   3      201.35      208.30      8.35 o 
   7   9   3       69.81       67.56      9.75 o 
   8   9   3       47.37       61.76     10.31 o 
  -9  10   3       47.47       59.40      6.49 o 
  -8  10   3       89.05      103.87      9.67 o 
  -7  10   3       31.16       39.89      5.60 o 
  -6  10   3      133.96      119.07      4.83 o 
  -5  10   3      182.38      198.95      4.81 o 
  -4  10   3      198.78      203.16      4.61 o 
  -3  10   3      284.14      288.84      4.88 o 
  -2  10   3      419.52      425.41      6.37 o 
  -1  10   3       56.24       62.45      4.17 o 
   0  10   3       89.02       83.83      4.30 o 
   1  10   3       16.74       15.13      3.54 o 
   2  10   3       62.05       72.91      4.46 o 
   3  10   3       20.13       25.67      4.31 o 
   4  10   3       59.84       59.82      5.76 o 
   5  10   3       67.25       66.28      6.13 o 
   6  10   3       21.11       18.63      5.61 o 
   7  10   3       26.97       35.48      8.88 o 
  -9  11   3       16.95       18.48      6.17 o 
  -8  11   3        1.00        4.29      5.50 o 
  -7  11   3       11.92       10.84      5.39 o 
  -6  11   3       92.03       91.75      6.37 o 
  -5  11   3      105.26      112.04      5.29 o 
  -4  11   3        2.68        3.08      3.57 o 
  -3  11   3       72.82       85.75      4.49 o 
  -2  11   3      272.02      262.30      7.91 o 
  -1  11   3        5.33        5.76      3.61 o 
   0  11   3      155.15      149.55      5.20 o 
   1  11   3        5.53        6.27      2.95 o 
   2  11   3      213.46      228.75      6.31 o 
   3  11   3        9.48        9.31      3.93 o 
   4  11   3       28.97       26.12      7.10 o 
   5  11   3       13.08       12.67      5.50 o 
   6  11   3       52.54       63.61      8.63 o 
   7  11   3       27.17       42.43      9.07 o 
  -8  12   3        1.13        1.27      5.87 o 
  -7  12   3       71.09       75.13      8.23 o 
  -6  12   3       73.91       75.69      6.43 o 
  -5  12   3        3.10        7.45      4.01 o 
  -4  12   3      533.76      520.21     11.45 o 
  -3  12   3       91.50       93.31      6.44 o 
  -2  12   3      115.35      119.02      9.00 o 
  -1  12   3      200.38      189.21      6.18 o 
   0  12   3      448.72      424.72      7.95 o 
   1  12   3       30.16       30.12      3.61 o 
   2  12   3       23.12       25.46      4.26 o 
   3  12   3       14.87       18.79      4.10 o 
   4  12   3      136.30      147.19      7.79 o 
   5  12   3       51.37       59.26      6.64 o 
   6  12   3      142.22      125.68     11.51 o 
  -7  13   3       63.64       77.80     10.74 o 
  -6  13   3       17.15       28.62      9.74 o 
  -5  13   3      116.86      128.37      7.81 o 
  -4  13   3       19.57       19.08      5.96 o 
  -3  13   3       82.57       80.61      6.80 o 
  -2  13   3       23.93       23.07      5.56 o 
  -1  13   3      218.23      196.72      7.95 o 
   0  13   3       20.46       24.84      3.72 o 
   1  13   3       10.32       11.31      3.55 o 
   2  13   3       17.36       15.96      3.56 o 
   3  13   3        2.25        2.16      4.14 o 
   4  13   3        0.03        1.16      5.58 o 
   5  13   3       41.10       35.80      9.09 o 
  -5  14   3        7.46       12.72      6.27 o 
  -4  14   3       21.61       23.64      6.32 o 
  -3  14   3       75.57       78.25      7.33 o 
  -2  14   3       76.64       78.96      7.10 o 
  -1  14   3      208.71      218.20      8.67 o 
   0  14   3        0.81        3.07      3.69 o 
   1  14   3       76.26       82.87      4.74 o 
   2  14   3        4.02        4.00      4.56 o 
   3  14   3        5.26        7.84      8.37 o 
   4  14   3       23.81       29.57      9.57 o 
  -3  15   3      102.31      108.88     10.90 o 
  -2  15   3        6.10        6.00      5.92 o 
  -1  15   3       17.05       20.00      5.07 o 
   0  15   3        3.97        8.96      4.78 o 
   1  15   3       21.28       21.81      6.34 o 
   2  15   3       31.42       37.83      6.74 o 
 -12   0   4        6.90        3.74      7.26 o 
 -10   0   4     1146.52     1170.36     22.39 o 
  -8   0   4     2387.11     2307.78     27.20 o 
  -6   0   4     1696.67     1559.85    927.06 o 
  -4   0   4      827.86      847.50     12.60 o 
  -2   0   4     2212.33     2108.68    267.20 o 
   0   0   4     1845.41     1772.63    119.65 o 
   2   0   4     1536.47     1595.63      8.96 o 
   4   0   4      886.90      896.60      8.91 o 
   6   0   4      695.81      664.27     10.87 o 
   8   0   4       11.98       13.40      8.59 o 
 -12   1   4       56.40       68.16      9.60 o 
 -11   1   4       28.96       39.75      7.63 o 
 -10   1   4      187.31      193.48      7.40 o 
  -9   1   4      388.40      386.64     15.54 o 
  -8   1   4      108.83      101.61      5.41 o 
  -7   1   4        0.00        2.54      2.80 o 
  -6   1   4       14.04       14.70      1.22 o 
  -5   1   4      134.83      116.84      2.57 o 
  -4   1   4     2327.58     2537.28     47.90 o 
  -3   1   4      633.99      596.72      4.86 o 
  -2   1   4      861.28      891.04      9.54 o 
  -1   1   4     3715.33     3809.78     20.27 o 
   0   1   4       14.95       22.29      1.69 o 
   1   1   4      226.39      234.38      3.24 o 
   2   1   4      711.50      762.68      3.90 o 
   3   1   4      414.96      465.92      3.65 o 
   4   1   4      634.36      658.44      5.60 o 
   5   1   4       92.46      112.61      2.81 o 
   6   1   4       55.63       60.46      2.72 o 
   7   1   4       50.46       48.91      3.36 o 
   8   1   4        9.80       12.35      4.01 o 
   9   1   4        8.33        9.75      6.24 o 
 -12   2   4       69.38       79.14      7.76 o 
 -11   2   4      266.65      296.87     13.81 o 
 -10   2   4       12.88       16.07      6.67 o 
  -9   2   4       35.11       33.89      6.97 o 
  -8   2   4       39.07       32.42      6.05 o 
  -7   2   4       70.34       76.74      4.21 o 
  -6   2   4       85.57       78.34      2.27 o 
  -5   2   4      237.45      237.04     42.02 o 
  -4   2   4      168.24      131.43      5.61 o 
  -3   2   4        3.45        1.76      3.14 o 
  -2   2   4     2077.14     2009.55     18.75 o 
  -1   2   4      579.15      629.25      9.79 o 
   0   2   4       23.79       17.83      2.01 o 
   1   2   4      205.41      220.22      3.42 o 
   2   2   4      101.51      103.99      3.39 o 
   3   2   4       19.48       19.22      1.60 o 
   4   2   4      350.22      346.45      4.34 o 
   5   2   4      203.40      206.21      3.99 o 
   6   2   4      101.63       95.13      3.85 o 
   7   2   4        1.90        2.21      3.54 o 
   8   2   4      269.70      267.14      7.48 o 
   9   2   4      202.06      222.64      9.73 o 
 -12   3   4      131.99      149.56      8.64 o 
 -11   3   4       15.90       15.78      5.37 o 
 -10   3   4      133.48      142.51      7.15 o 
  -9   3   4        2.93        0.79      3.20 o 
  -8   3   4      213.34      138.90     81.30 o 
  -7   3   4      535.99      420.59    136.10 o 
  -6   3   4      789.65      835.46     10.78 o 
  -5   3   4      625.31      527.54    156.66 o 
  -4   3   4      926.56      875.41    257.84 o 
  -3   3   4        0.57        1.05      3.22 o 
  -2   3   4      409.42      408.56      8.41 o 
  -1   3   4      722.81      750.99     17.52 o 
   0   3   4       16.26       18.74      1.58 o 
   1   3   4      192.99      225.47      3.02 o 
   2   3   4      111.21      119.76      3.44 o 
   3   3   4      606.55      567.51     10.75 o 
   4   3   4        2.43        7.08      5.98 o 
   5   3   4      574.79      596.36     15.18 o 
   6   3   4      171.90      163.49      7.11 o 
   7   3   4      132.54      126.72      5.39 o 
   8   3   4       60.89       62.60      5.13 o 
   9   3   4        1.46        5.37      6.13 o 
 -12   4   4       73.12       65.28     11.11 o 
 -11   4   4        2.71        7.71      5.62 o 
 -10   4   4        0.13        2.31      5.03 o 
  -9   4   4       19.17       21.57      3.42 o 
  -8   4   4      884.43      914.18     12.20 o 
  -7   4   4      285.07      262.54      6.70 o 
  -6   4   4       14.16       14.42      1.89 o 
  -5   4   4       33.09       32.17      2.70 o 
  -4   4   4       64.53       69.89      3.21 o 
  -3   4   4      116.84      133.07      2.25 o 
  -2   4   4     1572.20     1546.82     16.74 o 
  -1   4   4      319.66      346.43      4.13 o 
   0   4   4      737.75      691.14      5.04 o 
   1   4   4      643.80      663.75     26.21 o 
   2   4   4       37.51       37.55      1.68 o 
   3   4   4      864.90      849.52     13.43 o 
   4   4   4       24.07       26.66      4.10 o 
   5   4   4       69.11       60.80      7.85 o 
   6   4   4      481.37      486.73     15.08 o 
   7   4   4       53.98       59.50      4.68 o 
   8   4   4      260.87      257.13      7.26 o 
   9   4   4        6.88        8.06      4.56 o 
 -11   5   4       10.52        7.59      5.45 o 
 -10   5   4        8.93       11.50      5.09 o 
  -9   5   4      209.58      206.85      5.71 o 
  -8   5   4       32.70       25.34      2.61 o 
  -7   5   4      159.43      175.59      3.38 o 
  -6   5   4        0.27        0.64      2.20 o 
  -5   5   4        3.27        2.77      1.84 o 
  -4   5   4      213.51      201.00      4.19 o 
  -3   5   4     1770.57     1943.23     16.72 o 
  -2   5   4      535.92      579.58      7.56 o 
  -1   5   4      328.61      342.18      3.83 o 
   0   5   4       44.39       55.36      2.65 o 
   1   5   4      362.83      384.14      6.42 o 
   2   5   4        7.38        9.55      2.48 o 
   3   5   4      302.28      308.52      5.02 o 
   4   5   4      907.01      897.23     11.72 o 
   5   5   4      158.90      145.40      9.97 o 
   6   5   4      620.11      647.21     17.24 o 
   7   5   4       86.57       96.14      9.96 o 
   8   5   4        9.43       14.87      5.27 o 
   9   5   4        5.78       10.51      4.80 o 
 -11   6   4        2.86        4.46      5.46 o 
 -10   6   4      138.07      124.19      7.31 o 
  -9   6   4       17.01       12.25      3.51 o 
  -8   6   4        9.69       14.41      3.49 o 
  -7   6   4       58.22       50.80      2.39 o 
  -6   6   4       80.86       76.48      4.06 o 
  -5   6   4      211.32      217.21      5.67 o 
  -4   6   4      772.92      766.20      8.49 o 
  -3   6   4      845.50      837.57     13.04 o 
  -2   6   4      552.19      559.06      5.18 o 
  -1   6   4      122.11       93.13      3.06 o 
   0   6   4      199.07      190.09      2.44 o 
   1   6   4      349.72      410.63      5.53 o 
   2   6   4       15.02       17.27      2.75 o 
   3   6   4       24.69       23.35      2.98 o 
   4   6   4       87.78       82.86      3.57 o 
   5   6   4      270.30      249.90      7.86 o 
   6   6   4      156.96      163.24     10.75 o 
   7   6   4       29.16       25.35      9.00 o 
   8   6   4      118.80      118.09      7.37 o 
   9   6   4        4.68        5.91      5.66 o 
 -11   7   4      174.19      208.26     13.25 o 
 -10   7   4       72.75       93.59      6.62 o 
  -9   7   4        0.13        0.53      3.62 o 
  -8   7   4      138.23      118.89      4.97 o 
  -7   7   4      440.21      436.81      8.65 o 
  -6   7   4       33.54       42.89      3.71 o 
  -5   7   4        3.74        7.76      2.91 o 
  -4   7   4        0.34        0.00      2.45 o 
  -3   7   4     1577.71     1605.40     12.15 o 
  -2   7   4      457.20      489.58      3.56 o 
  -1   7   4      792.46      760.24      5.93 o 
   0   7   4      286.01      308.78      3.24 o 
   1   7   4       14.71       16.70      2.19 o 
   2   7   4        2.11        2.48      1.47 o 
   3   7   4      327.94      306.89      5.71 o 
   4   7   4      142.07      150.83      4.49 o 
   5   7   4      228.54      257.09      8.22 o 
   6   7   4      101.67      109.05      9.79 o 
   7   7   4      183.48      168.38     12.10 o 
   8   7   4       98.88      118.66     11.83 o 
 -10   8   4       50.88       57.80      6.19 o 
  -9   8   4       48.48       55.17      4.57 o 
  -8   8   4        2.49        4.36      3.52 o 
  -7   8   4       18.66       20.70      3.74 o 
  -6   8   4        6.14       13.34      3.37 o 
  -5   8   4       62.68       69.00      3.75 o 
  -4   8   4     1379.45     1372.92     10.04 o 
  -3   8   4      357.76      368.13      5.29 o 
  -2   8   4      172.92      161.25      4.63 o 
  -1   8   4      259.82      220.01      4.96 o 
   0   8   4        0.93        2.71      2.71 o 
   1   8   4       40.21       39.78      3.68 o 
   2   8   4       81.69       71.25      3.97 o 
   3   8   4       32.68       27.43      3.59 o 
   4   8   4      166.13      135.59      6.35 o 
   5   8   4      211.19      215.13      9.33 o 
   6   8   4      317.24      318.00     13.68 o 
   7   8   4       34.37       36.16      8.76 o 
   8   8   4       37.64       45.31      9.95 o 
  -9   9   4       10.41       18.14      4.40 o 
  -8   9   4       40.11       48.25      5.74 o 
  -7   9   4        5.88        7.11      4.94 o 
  -6   9   4       11.97       14.32      4.64 o 
  -5   9   4      635.59      579.85      8.75 o 
  -4   9   4       26.65       29.60      2.73 o 
  -3   9   4      990.87      958.87     10.66 o 
  -2   9   4       88.22       94.05      4.28 o 
  -1   9   4      179.81      184.98      5.05 o 
   0   9   4      639.20      670.32      8.05 o 
   1   9   4       16.69       16.88      2.85 o 
   2   9   4      649.60      599.79      9.08 o 
   3   9   4      488.36      480.46      7.61 o 
   4   9   4       43.96       43.64      5.27 o 
   5   9   4      195.15      183.50      7.73 o 
   6   9   4       48.31       50.64      6.02 o 
   7   9   4      253.66      236.51     13.50 o 
  -9  10   4        0.39        1.37      4.51 o 
  -8  10   4      103.52      121.38      7.21 o 
  -7  10   4      228.15      227.01      8.34 o 
  -6  10   4      646.90      687.76     14.85 o 
  -5  10   4      232.03      225.60      7.66 o 
  -4  10   4        1.07        1.31      3.41 o 
  -3  10   4        2.14        5.92      3.40 o 
  -2  10   4       86.00       89.96      4.59 o 
  -1  10   4       26.58       30.72      3.65 o 
   0  10   4        0.16        1.25      3.12 o 
   1  10   4       12.37       14.19      2.88 o 
   2  10   4       76.66       76.54      4.51 o 
   3  10   4      108.66      106.85      4.91 o 
   4  10   4        7.13       12.22      5.20 o 
   5  10   4       62.62       61.91      6.07 o 
   6  10   4       16.81       18.27      5.54 o 
   7  10   4        6.26        8.46      8.97 o 
  -9  11   4        0.83       12.22      6.03 o 
  -8  11   4        1.36        6.06      6.54 o 
  -7  11   4      187.29      176.63      8.06 o 
  -6  11   4       87.82      107.88      6.74 o 
  -5  11   4        0.01        1.50      4.69 o 
  -4  11   4        4.15        6.91      3.64 o 
  -3  11   4      187.88      172.03      7.15 o 
  -2  11   4      102.78      117.98      6.20 o 
  -1  11   4       78.21       70.17      4.38 o 
   0  11   4      347.70      330.65      6.82 o 
   1  11   4       53.58       57.81      3.60 o 
   2  11   4       10.93       15.81      4.01 o 
   3  11   4      277.88      276.76      6.98 o 
   4  11   4        8.50        5.53      5.27 o 
   5  11   4        5.44       13.23      5.58 o 
   6  11   4       42.00       38.63      6.29 o 
  -8  12   4       74.06       75.29      7.36 o 
  -7  12   4       19.67       14.21      5.69 o 
  -6  12   4        4.22        8.03      5.16 o 
  -5  12   4      109.46      122.07      6.93 o 
  -4  12   4       11.65       15.53      4.05 o 
  -3  12   4        4.25        3.20      4.94 o 
  -2  12   4        2.80        5.03      4.82 o 
  -1  12   4        9.02        7.99      3.78 o 
   0  12   4        9.99       13.53      3.71 o 
   1  12   4        6.31       10.10      3.19 o 
   2  12   4        9.03       10.90      4.10 o 
   3  12   4       29.26       27.42      5.44 o 
   4  12   4        3.83        6.69      5.55 o 
   5  12   4        6.83        3.44      6.03 o 
  -7  13   4       45.53       63.73     10.01 o 
  -6  13   4        2.42        2.56      8.12 o 
  -5  13   4      238.56      252.40     14.03 o 
  -4  13   4      327.46      334.75     10.32 o 
  -3  13   4        6.98       10.04      5.23 o 
  -2  13   4       35.04       31.82      5.55 o 
  -1  13   4        0.04        4.07      3.96 o 
   0  13   4       37.06       36.79      3.96 o 
   1  13   4       15.77       17.68      4.37 o 
   2  13   4        1.32        2.45      4.26 o 
   3  13   4      175.73      185.89      8.68 o 
   4  13   4        9.21       15.63      6.26 o 
  -5  14   4       41.20       30.91      9.82 o 
  -4  14   4       67.37       72.15      7.10 o 
  -3  14   4       40.36       40.79      6.50 o 
  -2  14   4        5.32        5.21      5.63 o 
  -1  14   4       15.36       16.62      5.50 o 
   0  14   4      112.33      115.29      6.20 o 
   1  14   4      148.31      140.94      6.51 o 
   2  14   4       65.83       71.30      5.70 o 
   3  14   4       10.00       20.44      8.62 o 
  -3  15   4       76.51       79.50     10.30 o 
  -2  15   4       66.28       68.55      9.62 o 
  -1  15   4        2.24        0.00      8.96 o 
   0  15   4       19.19       18.99      6.36 o 
   1  15   4      185.70      191.23      9.00 o 
 -11   0   5      230.39      224.99     12.08 o 
  -9   0   5      432.92      430.42     13.79 o 
  -7   0   5       32.86       30.85      3.23 o 
  -5   0   5     2269.08     2360.75     18.72 o 
  -3   0   5      429.39      451.76      8.42 o 
  -1   0   5     3316.34     3565.91     18.28 o 
   1   0   5        5.79        9.99      1.58 o 
   3   0   5      390.22      435.86      7.76 o 
   5   0   5      392.26      399.86      7.35 o 
   7   0   5       39.26       40.66      8.50 o 
   9   0   5        6.71       11.39      9.82 o 
 -12   1   5      327.55      366.20     15.56 o 
 -11   1   5       21.92       30.22      7.67 o 
 -10   1   5       17.47       15.15      6.77 o 
  -9   1   5     1633.47     1603.64     17.39 o 
  -8   1   5      262.71      250.29      5.85 o 
  -7   1   5      175.20      173.32      3.37 o 
  -6   1   5      188.65      198.19     34.12 o 
  -5   1   5       56.91       40.05     10.97 o 
  -4   1   5       40.64       29.14      1.83 o 
  -3   1   5     2264.66     2327.48     20.04 o 
  -2   1   5      456.70      500.57      7.45 o 
  -1   1   5      662.18      685.88     11.41 o 
   0   1   5      476.86      462.05      8.78 o 
   1   1   5       78.01       74.85      2.05 o 
   2   1   5      615.46      595.26      3.53 o 
   3   1   5      161.43      156.43      3.52 o 
   4   1   5       85.87       70.08      5.01 o 
   5   1   5      596.92      516.08    103.78 o 
   6   1   5        7.46        3.43      1.72 o 
   7   1   5      272.40      273.54     10.19 o 
   8   1   5       83.34       81.16      7.48 o 
   9   1   5       90.90       87.15      7.83 o 
 -12   2   5        0.31        5.37      5.53 o 
 -11   2   5       43.86       56.49      8.53 o 
 -10   2   5        8.29        0.56      6.72 o 
  -9   2   5      149.10      132.98      9.27 o 
  -8   2   5      537.98      521.28      7.42 o 
  -7   2   5      411.13      387.27      3.87 o 
  -6   2   5      521.28      456.49      6.54 o 
  -5   2   5       83.14       76.83     14.85 o 
  -4   2   5     1143.11     1032.55    303.69 o 
  -3   2   5      310.29      386.86     13.12 o 
  -2   2   5      514.22      569.58      3.83 o 
  -1   2   5      437.22      427.66      3.05 o 
   0   2   5       29.65       43.85      2.53 o 
   1   2   5      772.26      802.53      5.48 o 
   2   2   5      806.16      841.99      6.11 o 
   3   2   5       41.51       48.43      1.83 o 
   4   2   5      107.22       65.44     25.58 o 
   5   2   5        7.69       10.59      3.32 o 
   6   2   5      221.46      233.79      5.62 o 
   7   2   5      120.73      120.27      5.27 o 
   8   2   5      116.25      117.92      8.05 o 
   9   2   5        2.04        0.97      6.35 o 
 -12   3   5       34.59       35.02      6.38 o 
 -11   3   5       59.41       67.77      6.49 o 
 -10   3   5       48.15       43.00      4.92 o 
  -9   3   5      183.98      177.87      7.90 o 
  -8   3   5       38.54       36.91      2.86 o 
  -7   3   5      653.67      648.52     13.44 o 
  -6   3   5        7.45        5.13      1.61 o 
  -4   3   5       68.39       60.83     18.03 o 
  -3   3   5     3276.61     2670.48    588.25 o 
  -2   3   5        1.39        1.45      1.92 o 
  -1   3   5       22.67       17.97      1.21 o 
   0   3   5       99.21      111.58      2.55 o 
   1   3   5     2892.35     2976.91     13.41 o 
   2   3   5     1040.16     1028.15      7.86 o 
   3   3   5      133.69      129.92      2.51 o 
   4   3   5       39.78       39.03      4.97 o 
   5   3   5       25.08       23.98      3.53 o 
   6   3   5       38.72       40.53      3.30 o 
   7   3   5      407.66      411.06      9.49 o 
   8   3   5      350.03      329.36     10.63 o 
   9   3   5       68.60       65.53     10.57 o 
 -12   4   5      250.07      300.12     15.36 o 
 -11   4   5       33.13       38.44      5.99 o 
 -10   4   5        1.60        2.85      3.43 o 
  -9   4   5      159.67      149.21      4.29 o 
  -8   4   5      113.49      127.56      3.37 o 
  -7   4   5      620.38      582.19     12.50 o 
  -6   4   5      417.92      436.82      9.33 o 
  -5   4   5     1625.81     1585.63      9.88 o 
  -4   4   5      357.86      392.86      4.20 o 
  -3   4   5      410.02      418.35      8.80 o 
  -2   4   5       93.77       78.18     51.38 o 
  -1   4   5       75.96      104.62      4.26 o 
   0   4   5     1788.71     1858.12      7.97 o 
   1   4   5      505.10      555.98      4.78 o 
   2   4   5      658.31      693.49     11.06 o 
   3   4   5       36.52       39.03      3.27 o 
   4   4   5       37.13       40.95      3.72 o 
   5   4   5      278.59      268.48     12.79 o 
   6   4   5      216.44      212.49      7.99 o 
   7   4   5        1.00        2.24      3.95 o 
   8   4   5       72.86       72.89      7.27 o 
   9   4   5        2.72        9.26      9.47 o 
 -12   5   5        4.07        0.00      9.40 o 
 -11   5   5      238.67      256.95      9.28 o 
 -10   5   5       99.43       99.07     10.08 o 
  -9   5   5      632.86      581.78      8.65 o 
  -8   5   5       30.67       25.52      2.18 o 
  -7   5   5      125.04      131.69      3.34 o 
  -6   5   5       81.23       78.52      3.30 o 
  -5   5   5      147.50      147.55      3.21 o 
  -4   5   5      189.23      204.80      3.38 o 
  -3   5   5        7.33        4.78      1.12 o 
  -2   5   5       25.53       27.45      2.61 o 
  -1   5   5      934.98      954.56     10.18 o 
   0   5   5        1.08        3.51      1.16 o 
   1   5   5      379.46      348.78      6.69 o 
   2   5   5        4.27        2.73      1.28 o 
   3   5   5      183.54      209.94      6.42 o 
   4   5   5      988.71      975.64     12.55 o 
   5   5   5      368.44      348.96     13.23 o 
   6   5   5      558.79      552.42     11.19 o 
   7   5   5      299.21      276.67      9.45 o 
   8   5   5       79.20       73.72      5.46 o 
 -11   6   5        0.80        1.78      5.57 o 
 -10   6   5       49.80       44.07      5.62 o 
  -9   6   5       84.41       70.56      4.00 o 
  -8   6   5      942.14      857.59      8.75 o 
  -7   6   5       20.92       23.74      2.43 o 
  -6   6   5        6.99        8.37      2.72 o 
  -5   6   5      456.60      455.88      5.99 o 
  -4   6   5      118.34      133.24      3.02 o 
  -3   6   5      657.58      615.03     15.36 o 
  -2   6   5      156.58      170.86      4.24 o 
  -1   6   5      191.21      211.41      3.48 o 
   0   6   5      482.82      502.50      5.82 o 
   1   6   5      130.93      122.61      4.47 o 
   2   6   5       10.04       11.19      2.82 o 
   3   6   5      158.85      163.02      4.96 o 
   4   6   5       13.21        9.03      4.51 o 
   5   6   5        8.06        3.33      4.72 o 
   6   6   5       52.94       45.19      9.26 o 
   7   6   5        0.13        0.86      5.39 o 
   8   6   5       17.80       21.04      4.84 o 
 -11   7   5       63.30       51.00     10.19 o 
 -10   7   5       40.85       45.48      4.99 o 
  -9   7   5       80.26       70.81      4.12 o 
  -8   7   5       57.32       51.96      3.68 o 
  -7   7   5        0.31        0.41      2.78 o 
  -6   7   5      155.93      149.86      4.66 o 
  -5   7   5      100.01      107.76      3.86 o 
  -4   7   5        0.06        0.66      2.11 o 
  -3   7   5      301.14      310.55      8.35 o 
  -2   7   5       34.35       36.41      2.64 o 
  -1   7   5      159.61      155.82      3.95 o 
   0   7   5       87.50       79.44      2.68 o 
   1   7   5      221.08      214.78      3.20 o 
   2   7   5      175.80      184.37      5.04 o 
   3   7   5      344.77      325.21      7.25 o 
   4   7   5      523.72      544.27     10.55 o 
   5   7   5      401.92      381.09     14.78 o 
   6   7   5       29.73       39.57      8.70 o 
   7   7   5        5.08        0.00      8.87 o 
   8   7   5       57.94       64.71     10.21 o 
 -10   8   5       11.49       17.76      5.89 o 
  -9   8   5       29.85       33.24      4.43 o 
  -8   8   5        8.19        6.51      3.84 o 
  -7   8   5       32.58       22.46      4.90 o 
  -6   8   5      709.20      642.84     11.85 o 
  -5   8   5      169.91      182.25      8.07 o 
  -4   8   5       10.61        8.54      4.33 o 
  -3   8   5      125.37      129.98      6.31 o 
  -2   8   5       13.78        8.74      3.16 o 
  -1   8   5       22.34       25.73      2.50 o 
   0   8   5      141.28      147.21      3.43 o 
   1   8   5      225.51      229.13      5.89 o 
   2   8   5      112.28      113.34      4.57 o 
   3   8   5       24.34       26.14      3.54 o 
   4   8   5      451.50      410.16     13.38 o 
   5   8   5       37.61       34.28      7.36 o 
   6   8   5       14.26       18.19      8.87 o 
   7   8   5        6.66       14.63      8.42 o 
 -10   9   5        0.19        0.78      5.57 o 
  -9   9   5        0.10        4.26      4.12 o 
  -8   9   5       62.73       56.09      4.85 o 
  -7   9   5       67.11       65.65      6.02 o 
  -6   9   5        4.05        4.91      4.75 o 
  -5   9   5      299.56      293.02      8.97 o 
  -4   9   5      114.42      111.04      5.83 o 
  -3   9   5       23.73       19.26      4.24 o 
  -2   9   5      274.16      271.20      5.89 o 
  -1   9   5       30.05       29.45      3.29 o 
   0   9   5       15.11       17.23      3.09 o 
   1   9   5      272.53      244.28      4.71 o 
   2   9   5       26.93       34.48      3.85 o 
   3   9   5       67.48       67.73      4.39 o 
   4   9   5        9.53       16.81      5.19 o 
   5   9   5       18.34       22.93      5.38 o 
   6   9   5        3.17       15.02      8.18 o 
  -9  10   5        8.94        9.67      4.53 o 
  -8  10   5       23.29       27.28      5.79 o 
  -7  10   5        0.05        1.93      5.11 o 
  -6  10   5       35.20       31.69      5.43 o 
  -5  10   5      281.23      266.42      8.18 o 
  -4  10   5       32.11       29.63      4.84 o 
  -3  10   5       12.43       14.32      4.23 o 
  -2  10   5      702.45      699.87     10.71 o 
  -1  10   5       41.10       53.63      3.90 o 
   0  10   5      231.28      231.45      6.60 o 
   1  10   5        0.08        4.01      3.68 o 
   2  10   5        6.93        9.94      3.62 o 
   3  10   5        0.00        0.00      3.62 o 
   4  10   5       26.01       18.32      5.34 o 
   5  10   5      114.26      115.72      7.20 o 
   6  10   5        7.83        5.92      5.77 o 
  -9  11   5        5.27        4.33      5.94 o 
  -8  11   5        1.72        3.49      5.56 o 
  -7  11   5       16.46       18.04      5.46 o 
  -6  11   5        0.12        3.67      4.96 o 
  -5  11   5      118.80      140.98      7.10 o 
  -4  11   5      222.54      227.83      6.31 o 
  -3  11   5        2.65        5.63      4.58 o 
  -2  11   5        0.29        0.37      3.64 o 
  -1  11   5       18.80       14.73      3.67 o 
   0  11   5      544.65      506.51      8.65 o 
   1  11   5       97.65       91.21      5.10 o 
   2  11   5       22.53       19.59      4.04 o 
   3  11   5       27.30       21.86      5.49 o 
   4  11   5       97.29       99.47      7.12 o 
   5  11   5      124.18      143.25      8.17 o 
  -8  12   5       11.52       15.40      6.21 o 
  -7  12   5       13.22       14.85      5.92 o 
  -6  12   5       71.49       65.73      6.43 o 
  -5  12   5        3.84       10.55      5.24 o 
  -4  12   5       30.61       31.05      5.60 o 
  -3  12   5       78.13       81.04      6.11 o 
  -2  12   5       36.00       37.93      4.41 o 
  -1  12   5       10.64        9.32      3.72 o 
   0  12   5      222.85      209.49      6.71 o 
   1  12   5       51.56       51.05      4.71 o 
   2  12   5       90.31       97.52      5.47 o 
   3  12   5      225.56      222.78      8.99 o 
   4  12   5      112.86      132.47     11.09 o 
  -7  13   5       22.21       18.87      8.70 o 
  -6  13   5       41.73       35.24      9.62 o 
  -5  13   5       54.01       59.98     10.23 o 
  -4  13   5       29.04       24.63      5.85 o 
  -3  13   5        3.07        5.93      5.20 o 
  -2  13   5       60.86       76.88      6.28 o 
  -1  13   5       18.80       23.46      5.63 o 
   0  13   5        6.30        7.84      4.23 o 
   1  13   5       98.50       93.49      5.65 o 
   2  13   5       54.00       51.25      5.18 o 
   3  13   5        0.02        2.34      5.54 o 
  -4  14   5       13.34       17.53      6.06 o 
  -3  14   5       57.79       52.93      6.61 o 
  -2  14   5       45.68       57.98      9.70 o 
  -1  14   5        2.98        4.69      5.70 o 
   0  14   5        5.50        9.58      4.65 o 
   1  14   5      129.28      117.51      6.29 o 
   2  14   5       62.33       77.22     10.40 o 
 -12   0   6      103.35      104.17      9.97 o 
 -10   0   6       59.55       60.97      5.54 o 
  -8   0   6     1100.08     1064.12     10.68 o 
  -6   0   6        9.61        7.72      2.19 o 
  -4   0   6     3175.16     3499.22     23.49 o 
  -2   0   6      211.19      247.59      4.79 o 
   0   0   6     5066.17     3527.16   1655.21 o 
   2   0   6        5.86        7.23      3.28 o 
   4   0   6      177.79      174.05      4.45 o 
   6   0   6      716.16      729.88     17.86 o 
   8   0   6       50.90       45.88      9.97 o 
 -12   1   6       44.04       37.47      4.83 o 
 -11   1   6      107.01      107.25      5.37 o 
 -10   1   6      352.10      356.35      7.56 o 
  -9   1   6     1427.64     1372.35     10.91 o 
  -8   1   6      767.49      747.39      7.05 o 
  -7   1   6      186.19      183.59      3.18 o 
  -6   1   6      361.72      369.36      4.17 o 
  -5   1   6      144.75      137.60      3.06 o 
  -4   1   6      266.44      288.99      7.14 o 
  -3   1   6      196.78      210.41      3.81 o 
  -2   1   6     1620.02     1767.30      7.65 o 
  -1   1   6      696.83      700.75      5.82 o 
   0   1   6     1044.23      827.26    263.48 o 
   1   1   6     2876.76     2752.80     37.40 o 
   2   1   6        0.01        1.05      0.91 o 
   3   1   6      222.30      226.04      3.18 o 
   4   1   6      331.16      350.49      8.55 o 
   5   1   6        7.13        5.14      2.22 o 
   6   1   6       10.65       10.92      3.72 o 
   7   1   6       38.03       37.90      6.16 o 
   8   1   6       27.93       20.63      6.24 o 
 -12   2   6        9.76       10.50      4.45 o 
 -11   2   6       99.42       93.48      5.29 o 
 -10   2   6       15.01       18.16      3.93 o 
  -9   2   6        3.21        4.40      2.98 o 
  -8   2   6      229.41      229.14      4.46 o 
  -7   2   6      163.78      158.97      3.06 o 
  -6   2   6        7.38        9.43      2.66 o 
  -5   2   6       38.52       36.80      2.29 o 
  -4   2   6       17.01       25.44      2.91 o 
  -3   2   6       97.64      100.06      2.44 o 
  -2   2   6      231.63      247.49      3.43 o 
  -1   2   6        4.09        2.98      1.20 o 
   0   2   6      465.53      475.22      5.77 o 
   1   2   6      230.00      225.62      3.82 o 
   2   2   6       36.25       35.00      2.12 o 
   3   2   6       60.26       81.18      3.31 o 
   4   2   6       50.81       52.90      3.33 o 
   5   2   6       36.26       38.10      3.01 o 
   6   2   6       37.52       39.77      4.30 o 
   7   2   6       12.52       13.53      5.83 o 
   8   2   6       49.37       45.58      6.90 o 
 -12   3   6      265.11      281.66     10.23 o 
 -11   3   6       15.88       18.00      4.10 o 
 -10   3   6      104.77       92.26      4.97 o 
  -9   3   6        2.74        2.75      2.84 o 
  -8   3   6       16.20       14.25      2.85 o 
  -7   3   6      576.53      585.56      6.22 o 
  -6   3   6     1437.29     1469.20      8.53 o 
  -5   3   6        3.22        0.17      2.09 o 
  -4   3   6      228.98      203.05      5.79 o 
  -3   3   6      105.15      128.92      2.98 o 
  -2   3   6      287.27      294.68      7.20 o 
  -1   3   6       87.99       90.87      1.36 o 
   0   3   6     1152.40     1158.51      8.27 o 
   1   3   6      123.45      148.81      3.94 o 
   2   3   6      188.10      186.38      4.17 o 
   3   3   6      300.57      296.18      5.45 o 
   4   3   6       58.32       61.87      4.05 o 
   5   3   6      153.88      151.45      5.29 o 
   6   3   6      141.16      156.07      6.02 o 
   7   3   6        8.80       11.86      5.74 o 
   8   3   6       79.19       90.15      7.63 o 
 -12   4   6       65.97       71.03     11.04 o 
 -11   4   6      118.61      122.25      6.35 o 
 -10   4   6      137.26      143.75      4.85 o 
  -9   4   6       62.34       53.06      2.82 o 
  -8   4   6      116.34       98.26      3.25 o 
  -7   4   6      311.32      296.76      3.98 o 
  -6   4   6        3.85        2.78      2.21 o 
  -5   4   6       55.96       70.10      3.17 o 
  -4   4   6     1259.15     1135.81      9.01 o 
  -3   4   6     1221.94     1231.10     17.54 o 
  -2   4   6       49.46       50.63      3.51 o 
  -1   4   6      258.51      280.33      3.58 o 
   0   4   6       76.31       97.82      2.56 o 
   1   4   6       17.28       15.99      2.35 o 
   2   4   6        2.65        1.36      2.51 o 
   3   4   6       95.74       91.83      4.02 o 
   4   4   6      249.98      251.20      5.79 o 
   5   4   6        0.01        0.00      4.72 o 
   6   4   6      258.40      272.62      6.80 o 
   7   4   6       79.01       79.61      7.00 o 
   8   4   6        0.71        3.00      6.30 o 
 -12   5   6        8.65       10.12      9.15 o 
 -11   5   6        0.05        0.25      4.40 o 
 -10   5   6        3.87        2.72      3.26 o 
  -9   5   6      128.21      135.40      3.93 o 
  -8   5   6        0.59        1.46      2.07 o 
  -7   5   6        0.23        1.39      2.02 o 
  -6   5   6       79.25       74.57      2.96 o 
  -5   5   6        0.04        1.37      2.01 o 
  -4   5   6     2502.79     2600.70     16.36 o 
  -3   5   6        0.10        1.46      1.92 o 
  -2   5   6      149.43      141.01      5.16 o 
  -1   5   6       62.23       53.22      4.12 o 
   0   5   6     1407.49     1379.11      7.22 o 
   1   5   6        8.52        8.84      2.05 o 
   2   5   6      145.57      134.30      3.93 o 
   3   5   6       14.72       16.28      3.24 o 
   4   5   6       40.32       46.28      3.83 o 
   5   5   6       13.91       16.08      5.03 o 
   6   5   6       70.76       66.23      6.44 o 
   7   5   6        1.58        9.72      5.83 o 
   8   5   6        5.58        6.81      9.01 o 
 -11   6   6       13.58       20.86      5.65 o 
 -10   6   6       84.16      102.03      4.61 o 
  -9   6   6      139.17      123.74      4.57 o 
  -8   6   6      226.61      205.38      4.23 o 
  -7   6   6       78.08       71.06      3.51 o 
  -6   6   6       22.12       19.46      2.76 o 
  -5   6   6       55.28       54.80      2.53 o 
  -4   6   6       13.63       14.61      1.48 o 
  -3   6   6       30.94       36.43      3.32 o 
  -2   6   6      286.30      278.65      5.29 o 
  -1   6   6        9.20       10.28      2.73 o 
   0   6   6       84.80       75.77      2.21 o 
   1   6   6        7.46        6.09      1.30 o 
   2   6   6        0.34        1.62      2.38 o 
   3   6   6      185.33      180.64      4.94 o 
   4   6   6      350.95      357.23      7.00 o 
   5   6   6      403.05      368.61     13.29 o 
   6   6   6       39.34       37.06      5.77 o 
   7   6   6       37.25       29.89      6.40 o 
   8   6   6       33.88       46.57     10.08 o 
 -10   7   6      141.83      147.87      6.24 o 
  -9   7   6       61.62       64.97      4.83 o 
  -8   7   6       54.51       55.54      4.52 o 
  -7   7   6      371.79      345.40      7.10 o 
  -6   7   6       49.64       39.18      3.83 o 
  -5   7   6      181.87      173.19      6.63 o 
  -4   7   6        1.80        2.80      3.28 o 
  -3   7   6      237.13      241.51      5.46 o 
  -2   7   6     1018.61     1064.76     13.59 o 
  -1   7   6        3.06        5.36      2.16 o 
   0   7   6        7.02        5.49      1.96 o 
   1   7   6      212.96      223.05      5.49 o 
   2   7   6       50.43       39.76      3.72 o 
   3   7   6      150.75      141.78      4.66 o 
   4   7   6      541.08      517.06     10.60 o 
   5   7   6       26.88       27.25      4.23 o 
   6   7   6        0.19        2.21      8.06 o 
   7   7   6      196.24      192.79     13.46 o 
 -10   8   6       16.69       22.93      4.74 o 
  -9   8   6        9.50       12.39      4.07 o 
  -8   8   6        3.41        1.43      3.73 o 
  -7   8   6       30.00       36.46      4.26 o 
  -6   8   6      150.35      145.33      6.64 o 
  -5   8   6      625.03      567.17     10.51 o 
  -4   8   6       32.27       35.29      4.86 o 
  -3   8   6       33.60       32.82      3.62 o 
  -2   8   6      436.50      443.58      7.00 o 
  -1   8   6      120.79      130.69      4.17 o 
   0   8   6      177.49      183.75      3.68 o 
   1   8   6       15.27       12.81      3.52 o 
   2   8   6       10.01       10.25      3.30 o 
   3   8   6      154.66      158.88      5.22 o 
   4   8   6       43.86       40.75      5.56 o 
   5   8   6       53.16       41.91      5.76 o 
   6   8   6       12.71       12.26      8.54 o 
 -10   9   6       42.28       51.42      6.67 o 
  -9   9   6       16.06       20.60      4.54 o 
  -8   9   6       73.74       77.37      5.17 o 
  -7   9   6      382.56      364.38      7.83 o 
  -6   9   6      232.45      239.12     10.19 o 
  -5   9   6      620.42      618.94     24.01 o 
  -4   9   6       61.86       61.13      8.01 o 
  -3   9   6        3.55        5.06      6.60 o 
  -2   9   6      221.94      242.09      5.63 o 
  -1   9   6        1.27        3.07      2.92 o 
   0   9   6      142.82      133.96      6.20 o 
   1   9   6       12.30       13.09      3.59 o 
   2   9   6      203.33      200.58      7.30 o 
   3   9   6       46.02       60.31      5.92 o 
   4   9   6        7.01        7.69      5.20 o 
   5   9   6       20.38       24.46      5.47 o 
   6   9   6       12.87       18.60      8.44 o 
  -9  10   6        0.66        2.07      4.44 o 
  -8  10   6       23.90       22.43      4.49 o 
  -7  10   6       37.90       36.99      5.71 o 
  -6  10   6       43.26       42.89      5.53 o 
  -5  10   6        2.68        3.06      4.71 o 
  -4  10   6      249.12      238.52     11.55 o 
  -3  10   6       40.47       47.55      7.59 o 
  -2  10   6      100.37      105.08      4.61 o 
  -1  10   6       23.13       26.08      3.44 o 
   0  10   6        0.07        0.00      4.61 o 
   1  10   6       20.10       20.62      3.96 o 
   2  10   6      201.71      205.59     10.43 o 
   3  10   6       57.79       62.06      6.18 o 
   4  10   6      255.88      238.14     13.25 o 
   5  10   6        3.77        9.16      5.77 o 
  -9  11   6        0.37        0.00      5.85 o 
  -8  11   6       87.19       85.22      5.78 o 
  -7  11   6      114.95      122.68      7.45 o 
  -6  11   6        0.20        0.00      4.92 o 
  -5  11   6       44.77       48.76      5.71 o 
  -4  11   6       97.53      114.26     10.14 o 
  -3  11   6      324.39      346.38      8.93 o 
  -2  11   6       23.60       28.05      3.86 o 
  -1  11   6      253.46      241.01      8.24 o 
   0  11   6       53.50       51.58      5.61 o 
   1  11   6        1.01        3.70      3.91 o 
   2  11   6       67.78       61.17      4.88 o 
   3  11   6      111.86      116.28      7.45 o 
   4  11   6       20.96       22.16      6.15 o 
   5  11   6       79.08       89.68     10.27 o 
  -8  12   6        8.74        6.48      5.96 o 
  -7  12   6        0.00        2.61      5.62 o 
  -6  12   6       32.33       30.55      6.09 o 
  -5  12   6      256.57      258.83     13.66 o 
  -4  12   6       90.87       90.34      9.78 o 
  -3  12   6      131.63      142.15      6.86 o 
  -2  12   6       10.20        9.20      5.30 o 
  -1  12   6       81.04       86.12      6.53 o 
   0  12   6       44.98       44.68      4.84 o 
   1  12   6       50.00       50.05      5.01 o 
   2  12   6       18.81       31.22      4.60 o 
   3  12   6       57.12       57.94      8.44 o 
   4  12   6        0.00        3.10      7.95 o 
  -6  13   6        2.47        4.54      9.44 o 
  -5  13   6        1.38       13.21      9.33 o 
  -4  13   6        3.32        8.19      8.09 o 
  -3  13   6      283.17      276.81     14.55 o 
  -2  13   6        0.00        1.58      7.84 o 
  -1  13   6      146.22      152.68      7.99 o 
   0  13   6       16.09       16.49      4.77 o 
   1  13   6       52.21       54.84      5.28 o 
   2  13   6        0.08        1.32      5.66 o 
  -3  14   6      258.18      261.60     14.40 o 
  -2  14   6        0.06        0.00      8.66 o 
  -1  14   6       64.90       71.05      7.12 o 
   0  14   6      111.03      105.60      7.78 o 
   1  14   6       62.52       49.24      9.61 o 
 -11   0   7      169.89      172.38     11.01 o 
  -9   0   7      901.19      851.75     10.42 o 
  -7   0   7       58.34       51.20      3.74 o 
  -5   0   7        3.13        9.01      4.15 o 
  -3   0   7     1545.83     1588.84     18.23 o 
  -1   0   7      580.18      518.52     17.93 o 
   1   0   7      147.63      157.72      3.07 o 
   3   0   7     1535.69     1525.92     13.91 o 
   5   0   7       18.47       20.16      4.45 o 
   7   0   7        7.34        8.37      8.14 o 
 -12   1   7        7.74        4.81      4.39 o 
 -11   1   7       82.48       76.47      5.14 o 
 -10   1   7        2.07        2.48      3.24 o 
  -9   1   7        9.17        9.58      2.85 o 
  -8   1   7     1561.21     1459.91      9.72 o 
  -7   1   7      310.05      313.08      4.06 o 
  -6   1   7      779.33      790.16      8.75 o 
  -5   1   7      392.63      407.05      6.03 o 
  -4   1   7      115.17      105.43      8.87 o 
  -3   1   7       42.35       58.76      4.08 o 
  -2   1   7        7.25        8.45      1.85 o 
  -1   1   7       84.59       66.10     15.40 o 
   0   1   7      217.21      203.73      7.41 o 
   1   1   7      146.65      120.81      2.65 o 
   2   1   7       82.60       95.00      4.38 o 
   3   1   7      104.47      107.02      4.51 o 
   4   1   7      322.61      327.01      5.69 o 
   5   1   7      417.61      414.65      6.41 o 
   6   1   7        0.55        2.96      5.27 o 
   7   1   7       39.17       42.22      6.37 o 
   8   1   7       17.30       19.67      6.46 o 
 -12   2   7        1.06        2.95      4.25 o 
 -11   2   7       20.12       21.71      4.15 o 
 -10   2   7      414.97      402.26      6.91 o 
  -9   2   7        4.77        8.92      2.72 o 
  -8   2   7      182.91      186.59      4.21 o 
  -7   2   7       50.75       48.45      2.47 o 
  -6   2   7       85.84      109.04      3.15 o 
  -5   2   7      519.05      545.08      6.63 o 
  -4   2   7      213.90      226.27      5.83 o 
  -3   2   7       10.71       14.84      1.54 o 
  -2   2   7       41.43       48.08      1.67 o 
  -1   2   7     1954.24     1884.87    511.18 o 
   0   2   7      260.90      255.90      3.90 o 
   1   2   7       17.40       21.09      2.06 o 
   2   2   7      533.55      507.89      6.08 o 
   3   2   7       11.86       12.88      2.99 o 
   4   2   7       50.96       49.62      3.44 o 
   5   2   7        5.83        3.86      3.87 o 
   6   2   7      129.30      127.68      7.43 o 
   7   2   7       55.57       45.22      6.64 o 
   8   2   7      121.72      122.65     18.59 o 
 -12   3   7        7.42       14.63      6.44 o 
 -11   3   7        2.17        2.87      4.01 o 
 -10   3   7      308.28      284.67      6.03 o 
  -9   3   7        7.94        9.93      2.96 o 
  -8   3   7      427.53      398.14      5.52 o 
  -7   3   7       48.09       51.90      2.78 o 
  -6   3   7      113.40      125.57      3.66 o 
  -5   3   7        1.91        2.91      2.35 o 
  -4   3   7        5.25        4.44      1.91 o 
  -3   3   7      441.49      499.14      9.84 o 
  -2   3   7       12.15        7.19      1.03 o 
  -1   3   7      104.54      111.98      3.76 o 
   0   3   7       38.14       32.02      2.44 o 
   1   3   7      224.71      229.56      4.24 o 
   2   3   7        3.84        6.27      2.65 o 
   3   3   7        2.22        2.97      2.64 o 
   4   3   7       67.66       75.54      4.36 o 
   5   3   7      187.06      181.02      5.79 o 
   6   3   7      146.50      131.20      7.37 o 
   7   3   7       80.09       77.58     10.49 o 
   8   3   7      160.43      139.50     12.39 o 
 -12   4   7       41.09       29.22      9.57 o 
 -11   4   7        3.08        8.14      4.53 o 
 -10   4   7       21.47       27.76      3.09 o 
  -9   4   7       88.92       88.84      3.85 o 
  -8   4   7      742.72      652.74      6.11 o 
  -7   4   7      434.71      448.29      7.33 o 
  -6   4   7      172.39      176.51      4.37 o 
  -5   4   7       94.49       98.86      3.53 o 
  -4   4   7       13.38       13.21      1.47 o 
  -3   4   7        3.99        3.88      2.13 o 
  -2   4   7       94.30       78.18      2.73 o 
  -1   4   7       64.31       52.38      4.85 o 
   0   4   7       20.83       23.12      2.41 o 
   1   4   7     1058.78     1102.50     19.07 o 
   2   4   7       33.00       29.62      3.06 o 
   3   4   7       17.41       16.49      3.07 o 
   4   4   7       60.98       66.20      4.32 o 
   5   4   7       45.35       44.58      4.27 o 
   6   4   7       44.56       47.06      6.16 o 
   7   4   7      140.85      130.31      8.10 o 
 -11   5   7      338.07      383.13     17.78 o 
 -10   5   7      116.85      143.38      7.42 o 
  -9   5   7      256.34      233.34      4.73 o 
  -8   5   7      178.80      164.98      3.52 o 
  -7   5   7      261.92      238.12      4.38 o 
  -6   5   7      361.52      333.79      4.57 o 
  -5   5   7      400.37      376.31      6.88 o 
  -4   5   7      190.46      205.59      4.73 o 
  -3   5   7      420.91      404.63      5.05 o 
  -2   5   7      687.54      631.55      6.33 o 
  -1   5   7      686.18      595.22     11.97 o 
   0   5   7       80.77       61.90      2.29 o 
   1   5   7      449.49      492.91      5.93 o 
   2   5   7       38.06       44.59      3.32 o 
   3   5   7      157.57      149.33      4.62 o 
   4   5   7       19.22       24.10      3.60 o 
   5   5   7       49.22       49.40      5.56 o 
   6   5   7       28.10       30.55      5.97 o 
   7   5   7        0.66        8.60      6.05 o 
 -11   6   7      301.30      291.86     10.21 o 
 -10   6   7        1.24        3.53      3.91 o 
  -9   6   7        2.42        2.94      3.76 o 
  -8   6   7      312.86      312.71      5.79 o 
  -7   6   7      120.66      104.95      4.67 o 
  -6   6   7       15.87       23.64      3.15 o 
  -5   6   7      162.07      158.38      4.95 o 
  -4   6   7        3.70        7.53      2.98 o 
  -3   6   7       37.54       33.41      2.59 o 
  -2   6   7      297.48      305.66      4.42 o 
  -1   6   7       10.55       10.53      4.12 o 
   0   6   7      166.72      170.76      7.32 o 
   1   6   7      469.94      447.89      6.96 o 
   2   6   7      368.74      378.07     12.88 o 
   3   6   7       29.42       26.28      3.38 o 
   4   6   7      206.80      202.98      7.38 o 
   5   6   7      354.07      323.35     14.18 o 
   6   6   7       11.12       18.46      9.07 o 
 -10   7   7       51.31       55.80      4.93 o 
  -9   7   7      218.07      196.91      6.48 o 
  -8   7   7        6.80       18.63      3.88 o 
  -7   7   7       61.18       52.06      4.24 o 
  -6   7   7       63.08       60.55      3.68 o 
  -5   7   7        2.76        3.47      2.87 o 
  -4   7   7      114.81      113.96      4.29 o 
  -3   7   7      218.27      226.07      5.64 o 
  -2   7   7      288.89      289.04      5.95 o 
  -1   7   7        7.21       13.78      3.18 o 
   0   7   7       12.08       13.86      4.31 o 
   1   7   7        1.35        2.90      3.23 o 
   2   7   7       63.39       57.82      3.95 o 
   3   7   7      191.21      184.84      7.34 o 
   4   7   7        1.45        4.26      4.67 o 
   5   7   7        5.37        7.59      5.14 o 
   6   7   7        2.83       11.65      9.06 o 
 -10   8   7        2.03        7.14      4.53 o 
  -9   8   7       38.47       40.20      4.76 o 
  -8   8   7      192.63      200.59      6.41 o 
  -7   8   7       13.81        8.97      3.78 o 
  -6   8   7       62.09       65.29      4.46 o 
  -5   8   7      195.53      202.55      7.61 o 
  -4   8   7      179.68      174.44      6.58 o 
  -3   8   7      337.05      344.59      6.74 o 
  -2   8   7       60.31       63.62      4.09 o 
  -1   8   7      190.36      194.02      5.11 o 
   0   8   7      121.62      122.06      4.38 o 
   1   8   7        0.81        0.00      3.49 o 
   2   8   7       69.59       69.76      4.31 o 
   3   8   7      466.63      460.02     10.57 o 
   4   8   7        9.67       12.53      5.08 o 
   5   8   7        0.65        3.50      5.26 o 
 -10   9   7       93.07      109.35     10.65 o 
  -9   9   7        4.86        8.15      4.19 o 
  -8   9   7       77.64       64.11      5.08 o 
  -7   9   7       10.88        3.54      3.95 o 
  -6   9   7      430.55      419.30     10.39 o 
  -5   9   7       11.90       18.80      7.29 o 
  -4   9   7       83.14       88.51      8.92 o 
  -3   9   7      116.57      123.54      4.94 o 
  -2   9   7      944.81      932.25     12.58 o 
  -1   9   7       21.43       24.68      3.39 o 
   0   9   7       34.05       29.62      4.86 o 
   1   9   7      126.20      117.28      8.18 o 
   2   9   7        4.59        4.69      3.66 o 
   3   9   7       10.75       15.57      5.53 o 
   4   9   7      129.38      121.53      7.49 o 
   5   9   7       77.97       64.17      6.87 o 
  -9  10   7       50.05       53.83      5.27 o 
  -8  10   7       68.11       82.99      5.45 o 
  -7  10   7       16.53       21.04      4.34 o 
  -6  10   7       30.82       25.80      5.50 o 
  -5  10   7      123.67      110.65     10.06 o 
  -4  10   7      132.02      143.83     10.10 o 
  -3  10   7      539.90      550.83     11.36 o 
  -2  10   7      117.25      114.65      6.56 o 
  -1  10   7       82.81       82.54      6.12 o 
   0  10   7       29.84       24.17      5.22 o 
   1  10   7       36.57       34.27      4.28 o 
   2  10   7       55.33       54.96      4.73 o 
   3  10   7        7.45        6.77      5.49 o 
   4  10   7       77.82       73.66      7.01 o 
   5  10   7        5.31        2.34      8.11 o 
  -8  11   7       55.10       56.18      6.36 o 
  -7  11   7        6.32        3.91      5.67 o 
  -6  11   7       17.04       24.98      5.82 o 
  -5  11   7        1.72        3.27      8.11 o 
  -4  11   7       17.86       19.45      7.51 o 
  -3  11   7       90.36       91.57      9.73 o 
  -2  11   7        8.89        3.47      4.95 o 
  -1  11   7        2.79        2.78      4.86 o 
   0  11   7        0.09        4.17      5.12 o 
   1  11   7       11.56        8.68      4.12 o 
   2  11   7       55.49       48.35      6.41 o 
   3  11   7        1.14        2.39      5.72 o 
   4  11   7        2.87        1.33      7.92 o 
  -7  12   7        0.25        0.11      5.97 o 
  -6  12   7       66.19       62.68     10.29 o 
  -5  12   7        3.89        4.70      7.86 o 
  -4  12   7       11.20       11.95      8.36 o 
  -3  12   7      150.45      155.28     11.57 o 
  -2  12   7        0.09        2.70      5.43 o 
  -1  12   7       33.93       47.89      6.18 o 
   0  12   7        3.59        0.96      4.28 o 
   1  12   7        4.36        6.75      4.35 o 
   2  12   7       94.43       95.07      7.33 o 
   3  12   7        0.78        3.48      7.79 o 
  -5  13   7       75.52       67.62     10.74 o 
  -4  13   7       99.77      111.38     11.17 o 
  -3  13   7       11.83       13.12      8.72 o 
  -2  13   7        3.75       12.56      6.04 o 
  -1  13   7       25.08       21.81      6.11 o 
   0  13   7       49.22       48.91      5.46 o 
   1  13   7       64.55       55.34      5.45 o 
  -2  14   7        1.30        4.10      8.33 o 
  -1  14   7       21.14       21.12      8.83 o 
 -12   0   8       64.58       60.01      8.94 o 
 -10   0   8       25.17       30.41      5.19 o 
  -8   0   8      779.90      728.42     11.53 o 
  -6   0   8      845.82      876.42     14.23 o 
  -4   0   8       83.96       70.46      6.43 o 
  -2   0   8      858.25      877.71      9.36 o 
   0   0   8        0.12        1.33      1.68 o 
   2   0   8      931.21      937.12     11.74 o 
   4   0   8       51.69       40.60      4.98 o 
   6   0   8       10.34        7.84      7.85 o 
 -12   1   8       36.14       37.00      5.99 o 
 -11   1   8       21.64       23.55      4.26 o 
 -10   1   8       10.62       12.57      3.05 o 
  -9   1   8       38.13       36.12      3.12 o 
  -8   1   8      200.15      204.48      4.45 o 
  -7   1   8      255.34      250.32      4.69 o 
  -6   1   8     1587.63     1515.13     11.18 o 
  -5   1   8      191.77      205.11      5.82 o 
  -4   1   8      171.12      200.63      6.12 o 
  -3   1   8       60.43       53.40      3.43 o 
  -2   1   8      113.23      118.51      3.06 o 
  -1   1   8       70.24       63.14      1.86 o 
   0   1   8        0.38        1.57      2.31 o 
   1   1   8       13.87       12.18      1.96 o 
   2   1   8      496.62      524.48      8.77 o 
   3   1   8      265.89      263.20      5.27 o 
   4   1   8       22.08       24.04      3.39 o 
   5   1   8       24.36       26.67      3.58 o 
   6   1   8       77.29       84.99      6.83 o 
   7   1   8       11.71       16.83      6.27 o 
 -12   2   8        9.82       13.08      5.74 o 
 -11   2   8       98.10      109.58      6.77 o 
 -10   2   8      107.64       96.66      3.95 o 
  -9   2   8       13.65       14.27      2.83 o 
  -8   2   8      624.25      615.09      9.25 o 
  -7   2   8      398.10      377.19      5.70 o 
  -6   2   8        1.34        3.12      2.75 o 
  -5   2   8      710.25      734.57     31.18 o 
  -4   2   8       22.60       33.11      4.15 o 
  -3   2   8      422.81      431.24      6.90 o 
  -2   2   8      183.98      185.67      3.34 o 
  -1   2   8       33.75       35.20      1.30 o 
   0   2   8      370.05      339.64      5.49 o 
   1   2   8       20.43       23.39      2.23 o 
   2   2   8      280.10      289.88      4.98 o 
   3   2   8      317.95      304.96      5.58 o 
   4   2   8       66.31       68.68      3.97 o 
   5   2   8        1.24        1.28      3.85 o 
   6   2   8        1.72        2.78      5.44 o 
   7   2   8       22.17       31.59      6.46 o 
 -12   3   8        0.03        0.00      8.94 o 
 -11   3   8       55.60       56.21      4.19 o 
 -10   3   8        5.53        7.64      3.30 o 
  -9   3   8      369.77      361.59      5.73 o 
  -8   3   8      415.56      411.26      5.79 o 
  -7   3   8       60.86       60.96      3.42 o 
  -6   3   8       14.61        9.51      2.71 o 
  -5   3   8      471.32      473.18      7.84 o 
  -4   3   8      431.15      403.63      5.35 o 
  -3   3   8        1.83        6.67      1.49 o 
  -2   3   8       12.71       14.12      1.54 o 
  -1   3   8      179.47      216.67      9.54 o 
   0   3   8     1420.21     1404.52     11.57 o 
   1   3   8      340.85      365.33      4.53 o 
   2   3   8      206.74      198.07      4.27 o 
   3   3   8       38.54       45.28      3.12 o 
   4   3   8       73.85       85.25      4.68 o 
   5   3   8       17.86       18.51      4.16 o 
   6   3   8        0.08        2.80      5.53 o 
   7   3   8        0.02        4.38      6.24 o 
 -11   4   8        2.28        0.97      5.54 o 
 -10   4   8      392.54      384.47      8.11 o 
  -9   4   8       14.29       16.71      2.92 o 
  -8   4   8       33.96       27.76      3.34 o 
  -7   4   8      807.31      768.51      7.89 o 
  -6   4   8      436.90      448.32      9.68 o 
  -5   4   8       63.13       66.66      4.42 o 
  -4   4   8        0.22        0.42      3.41 o 
  -3   4   8     1124.48     1144.76     24.26 o 
  -2   4   8      428.96      394.32      5.33 o 
  -1   4   8       42.26       40.04      2.12 o 
   0   4   8       10.82       11.42      2.36 o 
   1   4   8       46.60       49.78      3.07 o 
   2   4   8        0.00        1.43      2.66 o 
   3   4   8        2.78        2.53      2.65 o 
   4   4   8      264.67      267.05     10.05 o 
   5   4   8       19.12       19.96      4.12 o 
   6   4   8        9.53       10.16      5.68 o 
 -11   5   8      155.79      177.21     11.59 o 
 -10   5   8      363.12      348.82     10.19 o 
  -9   5   8       94.15      103.11      4.93 o 
  -8   5   8      198.08      163.10      4.92 o 
  -7   5   8      213.63      186.23      4.89 o 
  -6   5   8        1.57        2.30      2.93 o 
  -5   5   8     1396.05     1365.53     11.33 o 
  -4   5   8      785.33      743.21      8.06 o 
  -3   5   8      376.12      340.68      5.41 o 
  -2   5   8      108.47      128.58      3.36 o 
  -1   5   8      454.76      476.26     12.90 o 
   0   5   8        8.15        7.55      5.90 o 
   1   5   8       14.61       14.96      4.00 o 
   2   5   8       51.29       49.18      4.71 o 
   3   5   8        1.95        6.48      3.93 o 
   4   5   8      225.95      234.47      8.31 o 
   5   5   8      180.50      173.95      7.80 o 
   6   5   8        4.20        0.00      8.37 o 
 -11   6   8       54.24       78.39      7.09 o 
 -10   6   8        3.04        1.01      4.96 o 
  -9   6   8      118.40      114.05      5.47 o 
  -8   6   8       35.23       33.80      4.14 o 
  -7   6   8       74.52       62.30      3.80 o 
  -6   6   8      548.52      526.75      7.74 o 
  -5   6   8      136.59      117.89      4.62 o 
  -4   6   8       23.15       26.46      3.17 o 
  -3   6   8       20.70       18.24      2.50 o 
  -2   6   8       15.05       15.56      2.34 o 
  -1   6   8       19.32       25.17      4.54 o 
   0   6   8       20.95       25.15      6.91 o 
   1   6   8       94.68       96.49      5.63 o 
   2   6   8       57.51       70.43      5.30 o 
   3   6   8       44.02       37.26      5.01 o 
   4   6   8      256.49      255.75      8.08 o 
   5   6   8       35.87       47.16      9.11 o 
   6   6   8       26.47       23.63      9.13 o 
 -10   7   8      150.67      138.89      6.23 o 
  -9   7   8       38.28       46.56      4.64 o 
  -8   7   8       71.60       66.64      4.71 o 
  -7   7   8       95.63       91.75      4.29 o 
  -6   7   8      116.86      111.50      4.25 o 
  -5   7   8     1265.70     1203.89     11.39 o 
  -4   7   8      462.61      442.11      6.90 o 
  -3   7   8      284.91      295.20      6.70 o 
  -2   7   8      173.91      169.93      5.19 o 
  -1   7   8      516.13      520.68      7.56 o 
   0   7   8      542.76      531.63      9.99 o 
   1   7   8        8.49        8.11      4.46 o 
   2   7   8       36.87       34.86      4.98 o 
   3   7   8      427.83      429.81     10.06 o 
   4   7   8        1.81        6.31      4.81 o 
   5   7   8       19.86       32.56      9.22 o 
 -10   8   8        2.41       10.37      4.50 o 
  -9   8   8       71.13       65.58      5.17 o 
  -8   8   8       33.23       36.59      4.46 o 
  -7   8   8      272.97      268.07      6.93 o 
  -6   8   8      131.41      132.22      4.63 o 
  -5   8   8        3.55        4.39      3.32 o 
  -4   8   8      419.80      414.78      7.00 o 
  -3   8   8       11.10        8.09      2.58 o 
  -2   8   8      522.93      523.67      9.58 o 
  -1   8   8      259.99      247.75      5.91 o 
   0   8   8        2.06        3.59      4.41 o 
   1   8   8      152.42      146.46      5.40 o 
   2   8   8       73.48       73.42      6.05 o 
   3   8   8        0.74        2.54      4.77 o 
   4   8   8        4.76        1.99      5.10 o 
   5   8   8        1.86        1.28      8.84 o 
 -10   9   8        8.69        6.73      8.44 o 
  -9   9   8       46.91       53.06      5.19 o 
  -8   9   8      346.71      348.53     13.81 o 
  -7   9   8       24.31       29.60      4.33 o 
  -6   9   8       68.94       75.90      5.65 o 
  -5   9   8        5.30        1.00      4.10 o 
  -4   9   8       41.63       39.71      5.01 o 
  -3   9   8       52.24       46.76      4.26 o 
  -2   9   8       49.71       51.48      4.22 o 
  -1   9   8        0.03        0.37      4.86 o 
   0   9   8      140.74      134.93      6.70 o 
   1   9   8      148.93      153.67      5.70 o 
   2   9   8        1.41        2.57      3.88 o 
   3   9   8       29.14       31.20      5.81 o 
   4   9   8       13.69       16.99      5.77 o 
   5   9   8       16.97       22.25      8.55 o 
  -9  10   8        0.18        0.00      4.56 o 
  -8  10   8        0.54        2.97      4.33 o 
  -7  10   8       14.12       19.32      4.44 o 
  -6  10   8       55.42       58.35      6.85 o 
  -5  10   8       20.94       22.28      7.69 o 
  -4  10   8        0.52        2.97      7.21 o 
  -3  10   8      190.22      180.53      7.94 o 
  -2  10   8       32.70       35.75      5.79 o 
  -1  10   8       12.78       18.07      5.39 o 
   0  10   8      319.48      295.53      9.09 o 
   1  10   8       17.29       14.78      4.23 o 
   2  10   8        6.43        8.48      5.43 o 
   3  10   8       22.86       23.29      6.01 o 
   4  10   8       47.93       52.47      9.32 o 
  -8  11   8       68.36       80.76      5.97 o 
  -7  11   8       10.98       13.75      4.67 o 
  -6  11   8       38.85       41.87      5.75 o 
  -5  11   8        8.30        4.36      7.63 o 
  -4  11   8      128.48      126.05     10.86 o 
  -3  11   8      184.98      195.06      8.44 o 
  -2  11   8      425.42      409.70     10.79 o 
  -1  11   8        0.94        3.08      5.52 o 
   0  11   8      109.55      115.45      5.89 o 
   1  11   8      157.99      153.14      6.22 o 
   2  11   8       66.78       66.08      6.73 o 
   3  11   8      121.37      108.39     10.64 o 
  -7  12   8       53.62       49.25      8.79 o 
  -6  12   8       25.16       36.22     10.04 o 
  -5  12   8      149.48      158.36     11.95 o 
  -4  12   8      142.18      128.10     11.20 o 
  -3  12   8       33.24       21.98      8.62 o 
  -2  12   8        9.67       15.25      5.78 o 
  -1  12   8       13.37       11.80      5.93 o 
   0  12   8       72.44       71.73      5.50 o 
   1  12   8        6.21        9.62      4.73 o 
   2  12   8       22.11       21.01      8.68 o 
  -4  13   8      113.22       79.41     11.60 o 
  -3  13   8       80.72       73.36     10.36 o 
  -2  13   8        8.81       13.98      6.42 o 
  -1  13   8       17.02       22.64      8.78 o 
   0  13   8       57.33       53.29      9.53 o 
 -11   0   9       28.20       32.49      5.55 o 
  -9   0   9       82.66       75.22      5.90 o 
  -7   0   9      169.45      204.65      8.59 o 
  -5   0   9        1.86        3.11      5.62 o 
  -3   0   9       42.56       37.31      3.72 o 
  -1   0   9        4.70        6.44      3.53 o 
   1   0   9      111.75      109.48      5.24 o 
   3   0   9      126.15      125.84      6.32 o 
   5   0   9       18.50       19.00      5.23 o 
 -12   1   9        1.74        2.22      5.36 o 
 -11   1   9        3.40        7.80      3.72 o 
 -10   1   9       22.55       22.95      3.72 o 
  -9   1   9       20.27       24.91      3.53 o 
  -8   1   9      295.85      289.60      4.98 o 
  -7   1   9      594.87      559.90     11.15 o 
  -6   1   9        2.30        2.48      3.85 o 
  -5   1   9       15.07       21.56      4.21 o 
  -4   1   9       26.41       27.32      4.49 o 
  -3   1   9     1279.04     1266.61     12.31 o 
  -2   1   9       10.46       17.91      2.44 o 
  -1   1   9      399.49      401.23      5.80 o 
   0   1   9       35.95       41.79      2.30 o 
   1   1   9        8.64       10.42      2.80 o 
   2   1   9        8.02        7.31      3.05 o 
   3   1   9      581.13      557.51      7.35 o 
   4   1   9       44.30       36.83      3.80 o 
   5   1   9       10.19        8.65      3.52 o 
   6   1   9        7.14        5.26      5.91 o 
 -12   2   9      161.72      169.34      8.26 o 
 -11   2   9        3.18        5.23      3.58 o 
 -10   2   9       97.10       93.25      4.05 o 
  -9   2   9      116.30      115.44      4.07 o 
  -8   2   9      424.43      395.82      6.87 o 
  -7   2   9       19.22       15.88      2.96 o 
  -6   2   9      115.72      141.71      6.88 o 
  -5   2   9       18.87       18.60      4.33 o 
  -4   2   9      773.55      714.50     10.65 o 
  -3   2   9        5.86        8.32      3.31 o 
  -2   2   9      510.40      524.66      8.72 o 
  -1   2   9       61.86       61.12      2.95 o 
   0   2   9      269.87      262.32      4.69 o 
   1   2   9      755.58      708.04      9.62 o 
   2   2   9       25.83       31.43      3.25 o 
   3   2   9        0.29        2.41      3.22 o 
   4   2   9      144.88      147.99      4.86 o 
   5   2   9      175.41      160.92      6.12 o 
   6   2   9        0.03        0.00      5.77 o 
 -11   3   9       72.84       78.58      4.52 o 
 -10   3   9      195.35      197.50      4.97 o 
  -9   3   9       51.71       57.43      3.91 o 
  -8   3   9      294.18      314.63      8.99 o 
  -7   3   9      119.25      109.24      4.86 o 
  -6   3   9       33.63       32.72      3.57 o 
  -5   3   9     1107.59     1072.95     11.61 o 
  -4   3   9        2.52        5.03      6.09 o 
  -3   3   9      352.49      341.11     14.88 o 
  -2   3   9      182.48      174.19      5.17 o 
  -1   3   9      293.12      297.80      4.43 o 
   0   3   9      639.07      659.52     13.56 o 
   1   3   9      251.74      232.47      4.00 o 
   2   3   9        1.09        2.40      3.15 o 
   3   3   9       29.20       34.92      4.01 o 
   4   3   9      185.67      184.11      6.18 o 
   5   3   9       43.90       46.93      4.88 o 
   6   3   9       15.34       15.51      8.53 o 
 -11   4   9       43.43       44.20      5.98 o 
 -10   4   9       14.62       10.92      4.09 o 
  -9   4   9      301.41      303.78      6.39 o 
  -8   4   9       82.87       79.36      5.63 o 
  -7   4   9       29.27       32.32      3.32 o 
  -6   4   9       97.35       93.16      4.35 o 
  -5   4   9       11.61       11.13      3.07 o 
  -4   4   9       49.45       57.97      3.76 o 
  -3   4   9      502.71      531.69      7.11 o 
  -2   4   9       61.08       71.78      7.24 o 
  -1   4   9      241.69      235.43     10.14 o 
   0   4   9      742.23      700.90     15.73 o 
   1   4   9      599.54      573.82      7.91 o 
   2   4   9        1.49        2.70      3.23 o 
   3   4   9        0.84        2.40      4.55 o 
   4   4   9        0.42        2.09      4.87 o 
   5   4   9       85.09       87.52      6.78 o 
   6   4   9        7.64        6.51      9.22 o 
 -11   5   9       48.46       48.79      6.45 o 
 -10   5   9       17.26       14.04      4.23 o 
  -9   5   9       25.13       28.62      3.68 o 
  -8   5   9       14.38       13.89      3.94 o 
  -7   5   9      320.52      332.72      6.53 o 
  -6   5   9        0.27        2.57      3.92 o 
  -5   5   9       85.97       84.30      4.73 o 
  -4   5   9        4.51        6.77      3.48 o 
  -3   5   9      247.35      241.53      5.34 o 
  -2   5   9      742.00      737.38     15.74 o 
  -1   5   9       13.76       17.19      6.31 o 
   0   5   9       64.89       64.46      7.58 o 
   1   5   9      148.66      133.43      5.93 o 
   2   5   9       32.77       30.46      4.53 o 
   3   5   9       70.04       76.85      6.09 o 
   4   5   9      124.85      109.79      6.83 o 
   5   5   9       19.75       16.24      5.80 o 
 -11   6   9       22.24       21.34      8.12 o 
 -10   6   9      197.57      215.38      8.81 o 
  -9   6   9      155.60      153.71      7.61 o 
  -8   6   9       73.73       68.71      4.22 o 
  -7   6   9        0.57        0.94      3.12 o 
  -6   6   9        8.52        9.43      3.37 o 
  -5   6   9       23.01       20.52      3.23 o 
  -4   6   9       69.24       75.01      3.72 o 
  -3   6   9      224.90      222.27      7.55 o 
  -2   6   9       45.21       42.82      7.25 o 
  -1   6   9       40.27       45.71      7.59 o 
   0   6   9        0.25        0.55      6.22 o 
   1   6   9       79.38       76.90      5.61 o 
   2   6   9       35.43       33.51      4.75 o 
   3   6   9      275.39      261.66     12.93 o 
   4   6   9      289.73      293.72      9.50 o 
   5   6   9        9.27       10.85      5.56 o 
 -10   7   9       48.02       53.11      6.31 o 
  -9   7   9      127.03      113.00      5.62 o 
  -8   7   9        1.77        2.98      3.92 o 
  -7   7   9        4.22        3.34      3.32 o 
  -6   7   9       67.10       69.43      5.56 o 
  -5   7   9      263.85      258.55      6.02 o 
  -4   7   9     1170.53     1141.81     13.08 o 
  -3   7   9        3.00        4.83      3.55 o 
  -2   7   9      356.70      340.32      6.81 o 
  -1   7   9       31.29       24.78      4.80 o 
   0   7   9      167.41      167.90     10.34 o 
   1   7   9       23.23       16.92      4.75 o 
   2   7   9       27.13       27.16      5.18 o 
   3   7   9      113.87      115.07      6.68 o 
   4   7   9       16.11       16.76      8.01 o 
   5   7   9      189.80      177.16     11.57 o 
 -10   8   9      334.28      355.32     10.52 o 
  -9   8   9        8.02       12.76      4.52 o 
  -8   8   9        1.18        0.93      4.03 o 
  -7   8   9       13.33       17.15      3.96 o 
  -6   8   9      342.79      338.62      7.18 o 
  -5   8   9       14.00       15.68      3.38 o 
  -4   8   9       91.35       91.01      5.94 o 
  -3   8   9       20.11       22.28      3.86 o 
  -2   8   9      675.04      690.11     10.01 o 
  -1   8   9       19.09       24.55      3.77 o 
   0   8   9      486.55      445.51     10.09 o 
   1   8   9       12.67        3.96      5.03 o 
   2   8   9        3.42        2.18      4.92 o 
   3   8   9       37.82       43.02      5.98 o 
   4   8   9       69.13       83.03     10.85 o 
  -9   9   9       11.32       16.73      4.80 o 
  -8   9   9        0.73        2.95      4.18 o 
  -7   9   9      106.58      132.87      6.86 o 
  -6   9   9        7.52        6.93      4.11 o 
  -5   9   9       66.58       64.83      5.79 o 
  -4   9   9       71.20       67.90      5.51 o 
  -3   9   9      347.64      345.20      7.45 o 
  -2   9   9       47.36       55.37      4.38 o 
  -1   9   9      277.18      271.81      8.78 o 
   0   9   9       23.37       26.08      4.34 o 
   1   9   9        0.64        0.00      5.14 o 
   2   9   9       15.55       12.62      5.47 o 
   3   9   9      109.74      113.66     15.12 o 
  -8  10   9       32.27       46.26      5.23 o 
  -7  10   9       10.36        8.94      5.00 o 
  -6  10   9        3.23        0.00      8.07 o 
  -5  10   9       97.60       85.60      9.53 o 
  -4  10   9        8.86       13.56      4.86 o 
  -3  10   9      111.36      115.53      7.33 o 
  -2  10   9      167.38      184.00      8.19 o 
  -1  10   9      451.93      437.68     10.97 o 
   0  10   9      176.80      196.01      6.70 o 
   1  10   9       31.24       40.44      4.71 o 
   2  10   9       12.89       15.04      5.81 o 
   3  10   9       26.18       26.49      8.61 o 
  -7  11   9       10.38        3.32      8.35 o 
  -6  11   9       86.42       73.26     10.25 o 
  -5  11   9        1.31        0.96      7.77 o 
  -4  11   9        4.47       18.68      8.12 o 
  -3  11   9      109.32      104.32      7.23 o 
  -2  11   9       29.39       35.58      8.71 o 
  -1  11   9       40.66       42.32      6.26 o 
   0  11   9        4.94       10.86      4.47 o 
   1  11   9       32.54       33.49      4.91 o 
   2  11   9       16.41       15.90      8.38 o 
  -5  12   9       16.37       13.61      8.78 o 
  -4  12   9      213.54      233.96     13.80 o 
  -3  12   9       42.19       49.94      9.22 o 
  -2  12   9       41.68       40.77      6.61 o 
  -1  12   9       47.56       60.71      7.16 o 
   0  12   9      380.09      401.80     12.84 o 
   1  12   9       22.93       22.48      8.57 o 
  -2  13   9       81.65       76.63     10.95 o 
 -12   0  10      440.91      506.08     17.63 o 
 -10   0  10        0.22        2.51      5.03 o 
  -8   0  10       95.29      104.19      5.76 o 
  -6   0  10      509.74      510.73     13.28 o 
  -4   0  10      102.73      105.07      8.31 o 
  -2   0  10      807.61      811.24     10.37 o 
   0   0  10      563.92      562.84      9.49 o 
   2   0  10      441.75      436.98      9.44 o 
   4   0  10      356.21      342.45      9.47 o 
   6   0  10      125.17      137.76     12.19 o 
 -12   1  10       11.77       15.00      4.93 o 
 -11   1  10       24.16       25.36      4.06 o 
 -10   1  10       55.09       55.10      4.39 o 
  -9   1  10       36.41       31.99      4.49 o 
  -8   1  10      501.22      502.24      8.21 o 
  -7   1  10      512.10      525.24     13.06 o 
  -6   1  10      489.39      451.64      8.97 o 
  -5   1  10      289.78      303.04      7.94 o 
  -4   1  10       54.87       58.12      5.35 o 
  -3   1  10      281.46      273.63      5.91 o 
  -2   1  10       81.15       87.23      4.30 o 
  -1   1  10      113.23      111.40      3.69 o 
   0   1  10       21.36       20.54      2.97 o 
   1   1  10      301.99      287.78      5.39 o 
   2   1  10      827.73      800.88      9.60 o 
   3   1  10        6.79        3.51      3.26 o 
   4   1  10      183.30      170.11      5.35 o 
   5   1  10        7.25        7.62      4.39 o 
   6   1  10       23.94       15.63      6.51 o 
 -12   2  10       49.11       58.89      5.54 o 
 -11   2  10       38.27       43.34      4.38 o 
 -10   2  10      184.68      186.67      6.31 o 
  -9   2  10       69.14       58.43      4.20 o 
  -8   2  10      962.65      917.40     23.02 o 
  -7   2  10      474.47      459.33     21.65 o 
  -6   2  10       15.20       13.94      5.94 o 
  -5   2  10       97.44      100.21      6.00 o 
  -4   2  10      119.85      148.24      9.25 o 
  -3   2  10       14.66       14.67      3.76 o 
  -2   2  10       59.39       66.87      3.02 o 
  -1   2  10      172.35      170.36      4.07 o 
   0   2  10        6.67       10.47      2.81 o 
   1   2  10      855.49      822.97     12.47 o 
   2   2  10      144.57      140.02      4.58 o 
   3   2  10       84.23       89.19      4.35 o 
   4   2  10      121.47      123.98      5.79 o 
   5   2  10       39.01       44.86      6.27 o 
 -11   3  10      185.94      189.55      6.06 o 
 -10   3  10       14.79       11.05      3.60 o 
  -9   3  10        3.05        6.55      3.48 o 
  -8   3  10      253.18      242.05      6.11 o 
  -7   3  10      597.67      501.88     14.25 o 
  -6   3  10       15.09       15.55      3.83 o 
  -5   3  10        7.02        1.28      5.90 o 
  -4   3  10        3.86        3.28      6.41 o 
  -3   3  10       47.58       41.79      4.96 o 
  -2   3  10      142.38      134.14      5.07 o 
  -1   3  10      737.64      742.07      9.57 o 
   0   3  10       44.12       41.64      4.30 o 
   1   3  10      508.36      474.94      8.40 o 
   2   3  10        0.18        1.34      4.94 o 
   3   3  10       20.21       22.26      5.44 o 
   4   3  10       27.11       27.86      6.69 o 
   5   3  10       42.57       39.19      6.37 o 
 -11   4  10        0.03        3.99      4.31 o 
 -10   4  10       25.02       19.93      3.83 o 
  -9   4  10       12.55       11.96      3.60 o 
  -8   4  10       98.43       89.19      4.76 o 
  -7   4  10       92.74       95.06      4.56 o 
  -6   4  10      386.77      375.50      6.84 o 
  -5   4  10       68.29       82.70      4.48 o 
  -4   4  10      685.56      655.96     15.71 o 
  -3   4  10      304.55      299.50      8.02 o 
  -2   4  10      984.65      928.66     12.84 o 
  -1   4  10      275.69      274.01      8.02 o 
   0   4  10      340.04      327.74      6.51 o 
   1   4  10       58.31       56.72      5.72 o 
   2   4  10       96.21       99.11      6.54 o 
   3   4  10        2.77        2.27      4.96 o 
   4   4  10      145.51      160.38     16.44 o 
   5   4  10      130.88      134.64     13.28 o 
 -11   5  10        6.25        6.63      6.98 o 
 -10   5  10       27.41       26.50      4.13 o 
  -9   5  10       19.23       16.59      3.61 o 
  -8   5  10       33.21       39.81      5.34 o 
  -7   5  10        2.28        3.09      3.38 o 
  -6   5  10      549.70      548.21      8.24 o 
  -5   5  10       42.70       42.64      3.61 o 
  -3   5  10       10.82       19.27      6.50 o 
  -2   5  10        0.06        0.00      6.30 o 
  -1   5  10        1.54        3.10      6.34 o 
   0   5  10       29.55       29.75      4.49 o 
   1   5  10        9.92        9.36      4.99 o 
   2   5  10      222.80      214.59      8.22 o 
   3   5  10        0.29        4.11      5.38 o 
   4   5  10      121.63      149.84      7.87 o 
   5   5  10       74.62       63.50      9.78 o 
 -10   6  10      172.86      172.75      8.40 o 
  -9   6  10        4.71        9.78      4.31 o 
  -8   6  10      115.64      123.05      6.69 o 
  -7   6  10        0.62        1.82      3.47 o 
  -6   6  10      652.74      608.25     11.89 o 
  -5   6  10      333.34      332.49      7.56 o 
  -4   6  10     1681.77     1608.76     23.96 o 
  -3   6  10        0.78        1.80      6.43 o 
  -2   6  10       33.95       34.83      7.28 o 
  -1   6  10       38.89       41.62      7.47 o 
   0   6  10      204.94      196.52      7.04 o 
   1   6  10        0.00        2.07      4.54 o 
   2   6  10      103.36      106.49      9.88 o 
   3   6  10       53.59       60.36      6.52 o 
   4   6  10      211.58      211.28      9.08 o 
 -10   7  10       91.44       92.97      8.33 o 
  -9   7  10       16.64       17.59      5.45 o 
  -8   7  10        4.12        6.42      4.74 o 
  -7   7  10      130.01      124.38      5.33 o 
  -6   7  10       19.66       27.38      3.85 o 
  -5   7  10      159.85      148.39      7.09 o 
  -4   7  10      264.08      269.60      8.12 o 
  -3   7  10      928.32      941.93     27.79 o 
  -2   7  10        0.01        0.00      7.24 o 
  -1   7  10      257.27      281.30     12.64 o 
   0   7  10        3.56        6.98      4.75 o 
   1   7  10       42.52       53.12      5.60 o 
   2   7  10       30.26       33.55      8.70 o 
   3   7  10        2.10        0.00      7.68 o 
   4   7  10       64.63       52.00      9.62 o 
 -10   8  10        0.91        3.70      7.13 o 
  -9   8  10       14.31       11.97      4.60 o 
  -8   8  10      105.60      117.19      6.89 o 
  -7   8  10      243.13      254.90      6.91 o 
  -6   8  10      128.25      123.42      6.96 o 
  -5   8  10      138.82      128.84      6.70 o 
  -4   8  10       13.39       13.67      4.79 o 
  -3   8  10      242.27      247.62      6.68 o 
  -2   8  10        0.14        1.62      3.74 o 
  -1   8  10       19.95       32.47      7.92 o 
   0   8  10        0.06        2.11      4.76 o 
   1   8  10       21.83       26.29      5.50 o 
   2   8  10        8.67       16.13      8.58 o 
   3   8  10       62.54       57.55     10.49 o 
  -9   9  10        0.37        0.00      5.23 o 
  -8   9  10        2.24        1.81      5.08 o 
  -7   9  10       63.44       80.37     10.08 o 
  -6   9  10       78.48       82.52      6.54 o 
  -5   9  10       59.59       57.09      5.71 o 
  -4   9  10       21.91       29.04      5.27 o 
  -3   9  10       32.74       40.63      4.51 o 
  -2   9  10       97.34      109.84      7.25 o 
  -1   9  10       15.70       18.70      5.44 o 
   0   9  10        6.78        8.48      5.23 o 
   1   9  10      154.19      142.47     11.36 o 
   2   9  10      121.67      126.87     12.79 o 
  -7  10  10        7.78       11.13      8.03 o 
  -6  10  10       46.98       35.89      9.45 o 
  -5  10  10       78.19       83.98      6.68 o 
  -4  10  10        5.42        8.40      4.86 o 
  -3  10  10       13.03       18.04      5.61 o 
  -2  10  10       93.52       84.35      6.98 o 
  -1  10  10        1.68        2.95      5.43 o 
   0  10  10        7.27        5.28      5.52 o 
   1  10  10        0.55        2.13      5.59 o 
   2  10  10        0.08        0.83      7.81 o 
  -6  11  10       36.46       25.92      9.33 o 
  -5  11  10       10.19       12.73      8.62 o 
  -4  11  10       28.09       20.54      9.43 o 
  -3  11  10       54.37       61.33      7.06 o 
  -2  11  10       90.29       94.28      7.46 o 
  -1  11  10        2.00        2.87      5.74 o 
   0  11  10        0.09        2.67      5.60 o 
   1  11  10       37.10       36.87      9.27 o 
  -3  12  10       34.91       31.55      9.78 o 
  -2  12  10       16.54       16.22      9.02 o 
 -11   0  11       19.93       23.45      9.13 o 
  -9   0  11      413.52      419.60     15.10 o 
  -7   0  11       39.93       55.33      7.12 o 
  -5   0  11      749.24      723.84     16.72 o 
  -3   0  11      739.38      689.01     11.50 o 
  -1   0  11       29.21       29.53      4.35 o 
   1   0  11      290.09      301.59      8.27 o 
   3   0  11       17.98       19.25      5.79 o 
   5   0  11        2.24        9.15      8.62 o 
 -11   1  11       36.15       48.72      5.45 o 
 -10   1  11        1.96        1.66      5.35 o 
  -9   1  11       39.74       39.12      5.85 o 
  -8   1  11       15.58       12.00      4.53 o 
  -7   1  11        0.06        1.09      4.36 o 
  -6   1  11       51.51       42.12      5.05 o 
  -5   1  11      258.04      231.71      7.63 o 
  -4   1  11      229.49      252.77     11.48 o 
  -3   1  11      438.73      415.14      7.25 o 
  -2   1  11        3.66        3.83      2.54 o 
  -1   1  11       12.44       13.42      2.81 o 
   0   1  11       47.19       46.50      3.48 o 
   1   1  11      170.27      178.01      4.87 o 
   2   1  11       33.56       39.99      4.61 o 
   3   1  11        0.02        0.72      4.14 o 
   4   1  11       37.35       34.34      4.87 o 
   5   1  11        0.78        2.17      8.68 o 
 -11   2  11        9.41       15.95      4.94 o 
 -10   2  11        0.01        0.00      5.38 o 
  -9   2  11       89.95       92.48      6.82 o 
  -8   2  11       47.98       36.10      5.24 o 
  -7   2  11      224.76      233.17     10.32 o 
  -6   2  11      155.53      137.69      9.09 o 
  -5   2  11       77.89       78.63      5.87 o 
  -4   2  11        5.81        3.77      4.90 o 
  -3   2  11       32.20       31.39      4.09 o 
  -2   2  11      777.68      765.27     11.55 o 
  -1   2  11        4.44        8.50      3.86 o 
   0   2  11      565.60      569.11     10.96 o 
   1   2  11        0.45        0.00      4.02 o 
   2   2  11       55.97       51.78      4.91 o 
   3   2  11       38.16       36.63      4.62 o 
   4   2  11       31.98       38.95      6.23 o 
 -11   3  11        0.57        2.88      3.99 o 
 -10   3  11        2.41        6.02      3.81 o 
  -9   3  11       45.38       45.15      4.68 o 
  -8   3  11      204.77      201.70      7.47 o 
  -7   3  11       10.29        9.61      4.70 o 
  -6   3  11      406.11      403.46     14.32 o 
  -5   3  11       17.34       22.35      7.25 o 
  -4   3  11        4.39       10.17      6.90 o 
  -3   3  11      591.63      570.79     16.94 o 
  -2   3  11       16.62       18.52      3.95 o 
  -1   3  11        6.46        6.48      3.87 o 
   0   3  11       76.13       68.22      4.87 o 
   1   3  11       59.14       64.51      8.92 o 
   2   3  11      253.41      267.15     26.64 o 
   3   3  11       45.58       41.21      6.27 o 
   4   3  11       18.43       24.16      5.90 o 
 -11   4  11       12.43       19.46      5.56 o 
 -10   4  11       53.78       62.77      4.69 o 
  -9   4  11       20.76       16.86      6.49 o 
  -8   4  11       62.58       64.85      4.53 o 
  -7   4  11      140.18      137.32      5.21 o 
  -6   4  11       84.40       76.49      6.84 o 
  -5   4  11      693.56      671.37     16.76 o 
  -4   4  11        8.81       11.50      6.98 o 
  -3   4  11      407.21      385.90      9.23 o 
  -2   4  11      263.00      275.15      8.28 o 
  -1   4  11        0.71        2.61      4.82 o 
   0   4  11       10.24       12.37      5.19 o 
   1   4  11      283.36      272.59      9.04 o 
   2   4  11       17.71       16.60      5.66 o 
   3   4  11      156.81      160.23      8.24 o 
   4   4  11       45.35       37.92      6.58 o 
 -11   5  11       19.03       22.51      7.64 o 
 -10   5  11       70.81       68.10      4.74 o 
  -9   5  11       44.16       47.91      5.94 o 
  -8   5  11        9.50       16.42      3.81 o 
  -7   5  11        0.42        1.86      3.40 o 
  -6   5  11        0.25        1.78      4.77 o 
  -5   5  11      749.89      736.50     12.64 o 
  -4   5  11      573.02      555.88     16.01 o 
  -3   5  11      130.64      125.54      6.68 o 
  -2   5  11       39.40       41.99      5.42 o 
  -1   5  11        8.87       10.49      5.08 o 
   0   5  11       33.93       37.09      5.65 o 
   1   5  11       80.13       80.92      6.57 o 
   2   5  11       56.93       57.18      6.31 o 
   3   5  11        8.61        8.25      5.66 o 
   4   5  11       35.33       42.11      8.20 o 
 -10   6  11        0.92        3.08      4.92 o 
  -9   6  11        0.37        2.26      5.15 o 
  -8   6  11       58.55       51.90      5.67 o 
  -7   6  11        9.93       10.69      3.69 o 
  -6   6  11        7.17       10.00      5.05 o 
  -5   6  11       93.36      101.83      6.59 o 
  -4   6  11       27.90       26.94      7.03 o 
  -3   6  11       28.78       26.52      7.28 o 
  -2   6  11       92.63       92.72      8.67 o 
  -1   6  11       55.65       47.55      7.95 o 
   0   6  11        6.99        8.84      5.34 o 
   1   6  11        5.21        6.25      5.41 o 
   2   6  11        0.57        4.46      5.58 o 
   3   6  11       21.09       23.13      6.22 o 
 -10   7  11        4.51        8.23      7.73 o 
  -9   7  11       64.76       74.62      9.99 o 
  -8   7  11       12.18       16.10      5.10 o 
  -7   7  11       14.96       14.66      5.19 o 
  -6   7  11       75.95       84.55      9.32 o 
  -5   7  11       21.50       15.70      6.78 o 
  -4   7  11       13.04       11.41      6.42 o 
  -3   7  11      192.38      204.75      7.56 o 
  -2   7  11      298.90      279.97     12.63 o 
  -1   7  11       55.76       48.21      8.49 o 
   0   7  11       11.81       16.64      5.10 o 
   1   7  11       35.08       27.11      8.41 o 
   2   7  11       49.17       56.45      6.84 o 
   3   7  11        2.26        4.52      8.29 o 
  -9   8  11       13.49       14.61      7.06 o 
  -8   8  11       58.13       58.80      9.73 o 
  -7   8  11        7.87       10.12      8.20 o 
  -6   8  11       13.99        8.38      7.36 o 
  -5   8  11        9.31        6.18      6.74 o 
  -4   8  11       15.77       15.81      6.74 o 
  -3   8  11       10.69       10.58      4.84 o 
  -2   8  11      315.08      317.45      9.01 o 
  -1   8  11       34.91       32.84      8.11 o 
   0   8  11       49.42       44.05      5.85 o 
   1   8  11       67.84       64.88      9.48 o 
  -8   9  11      128.18      128.80     11.51 o 
  -7   9  11        0.20        5.49      5.81 o 
  -6   9  11      224.56      218.20      8.73 o 
  -5   9  11      196.36      196.75      8.25 o 
  -4   9  11       69.36       61.30      5.95 o 
  -3   9  11       32.25       29.35      8.70 o 
  -2   9  11      463.99      496.97     17.12 o 
  -1   9  11        8.09       14.87      8.62 o 
   0   9  11        5.33        3.37      5.44 o 
  -6  10  11        2.25        1.52      5.55 o 
  -5  10  11        3.59        8.94      5.52 o 
  -4  10  11      114.92      121.20     10.92 o 
  -3  10  11       19.52       16.78      5.94 o 
  -2  10  11       94.05      101.06     10.88 o 
  -1  10  11      199.58      195.06     13.05 o 
   0  10  11       91.38       79.42      9.86 o 
  -3  11  11      129.11      139.57     11.51 o 
  -2  11  11        4.37        2.85      8.58 o 
 -10   0  12       19.84       26.06      9.01 o 
  -8   0  12      249.14      251.50     11.17 o 
  -6   0  12      486.15      452.39     14.52 o 
  -4   0  12      467.52      477.38     15.30 o 
  -2   0  12       21.88       13.96      7.50 o 
   0   0  12       52.42       50.40      8.87 o 
   2   0  12      603.83      608.15     18.63 o 
   4   0  12       16.38       30.62      9.15 o 
 -11   1  12        2.53       10.50      6.47 o 
 -10   1  12        1.20        2.62      5.92 o 
  -9   1  12       28.88       22.11      5.71 o 
  -8   1  12       15.98       15.21      5.06 o 
  -7   1  12       12.21       13.28      4.81 o 
  -6   1  12       12.94       16.56      5.09 o 
  -5   1  12       84.05       86.76      6.36 o 
  -4   1  12        5.00        2.23      5.18 o 
  -3   1  12       30.60       32.04      3.94 o 
  -2   1  12       11.54       15.42      3.82 o 
  -1   1  12      168.57      154.28      5.69 o 
   0   1  12      198.31      191.54      6.41 o 
   1   1  12       71.20       68.16      5.18 o 
   2   1  12       24.27       26.47      4.71 o 
   3   1  12       10.84       11.91      4.71 o 
 -11   2  12      146.60      180.37     12.68 o 
 -10   2  12      201.44      188.27      8.93 o 
  -9   2  12        1.07        4.22      8.33 o 
  -8   2  12      107.39      125.89      6.90 o 
  -7   2  12      241.82      206.45     10.57 o 
  -6   2  12       14.84       13.85      7.13 o 
  -5   2  12      255.67      243.40      8.40 o 
  -4   2  12       67.16       59.51      6.27 o 
  -3   2  12        4.93        3.81      3.86 o 
  -2   2  12      145.53      142.25      5.59 o 
  -1   2  12      162.44      165.49      6.12 o 
   0   2  12      165.79      160.65      6.20 o 
   1   2  12        7.27        8.95      4.40 o 
   2   2  12       67.10       58.90      5.29 o 
   3   2  12       99.93       85.35      5.88 o 
 -11   3  12       37.99       54.41      9.87 o 
 -10   3  12        2.14        5.62      6.05 o 
  -9   3  12        4.70        2.00      7.92 o 
  -8   3  12        9.64       14.20      4.98 o 
  -7   3  12       75.68       77.19      6.26 o 
  -6   3  12       37.53       27.37      7.84 o 
  -5   3  12      114.05      103.39     10.31 o 
  -4   3  12      154.39      155.83     11.24 o 
  -3   3  12      192.02      208.70     10.23 o 
  -2   3  12      107.37      105.38      5.44 o 
  -1   3  12       38.77       41.02      4.82 o 
   0   3  12       76.30       86.34      6.73 o 
   1   3  12      136.03      142.14      7.81 o 
   2   3  12       18.51       15.73      5.93 o 
   3   3  12        4.12        2.08      5.93 o 
 -10   4  12       24.15       28.43      6.26 o 
  -9   4  12        7.17        4.96      8.75 o 
  -8   4  12      124.13      135.74      7.27 o 
  -7   4  12       78.72       79.98      8.22 o 
  -6   4  12      144.24      153.04     10.82 o 
  -5   4  12       41.40       41.02      8.20 o 
  -4   4  12       44.79       47.04      8.49 o 
  -3   4  12        0.13        1.88      4.86 o 
  -2   4  12      261.98      263.97      8.56 o 
  -1   4  12       78.27       85.89      6.54 o 
   0   4  12       54.04       56.40      6.40 o 
   1   4  12       30.49       33.78      6.18 o 
   2   4  12      204.40      198.18      9.05 o 
   3   4  12       15.08       17.25      6.54 o 
 -10   5  12        7.95        9.28      5.29 o 
  -9   5  12        3.29        5.90      5.11 o 
  -8   5  12       35.60       30.28      6.55 o 
  -7   5  12        7.50        5.22      5.19 o 
  -6   5  12       66.23       43.77      5.95 o 
  -5   5  12       36.16       35.65      8.09 o 
  -4   5  12        0.00        0.00      7.40 o 
  -3   5  12       54.81       55.29      5.91 o 
  -2   5  12        1.00        0.00      4.97 o 
  -1   5  12       21.91       20.87      5.52 o 
   0   5  12       79.40       80.55      6.78 o 
   1   5  12       36.82       27.20      6.23 o 
   2   5  12       29.99       28.70      6.65 o 
   3   5  12       52.61       61.59      7.60 o 
  -9   6  12      253.63      276.90     14.66 o 
  -8   6  12        1.60        1.22      8.18 o 
  -7   6  12        0.02        3.18      5.16 o 
  -6   6  12       10.65       14.86      5.30 o 
  -5   6  12      193.57      187.50      8.03 o 
  -4   6  12      217.37      193.85     11.70 o 
  -3   6  12       67.00       75.79      6.61 o 
  -2   6  12      107.62      106.06      7.09 o 
  -1   6  12        0.97        2.37      5.17 o 
   0   6  12        3.55        2.73      5.46 o 
   1   6  12        2.02        4.97      5.79 o 
   2   6  12        0.98        2.25      6.15 o 
  -8   7  12        0.85        5.66      8.68 o 
  -7   7  12       18.42       23.73      5.84 o 
  -6   7  12      249.19      244.51      8.98 o 
  -5   7  12       71.78       67.38      7.71 o 
  -4   7  12      234.48      228.44     11.56 o 
  -3   7  12       96.83      107.36      9.65 o 
  -2   7  12       15.12       21.42      8.09 o 
  -1   7  12      360.72      373.97     24.02 o 
   0   7  12       77.58       63.63      6.87 o 
   1   7  12       49.75       44.84      6.78 o 
  -8   8  12       28.11       52.85     10.30 o 
  -7   8  12        3.73        3.42      5.44 o 
  -6   8  12      102.32       93.94      9.73 o 
  -5   8  12       16.32       14.05      7.59 o 
  -4   8  12      132.18      139.72      9.95 o 
  -3   8  12        4.69        1.91      5.00 o 
  -2   8  12       51.90       57.00      9.10 o 
  -1   8  12       10.15       14.62      8.03 o 
   0   8  12       40.51       47.52      9.80 o 
  -7   9  12        0.75        0.00      7.68 o 
  -6   9  12       10.49       10.95      7.50 o 
  -5   9  12        1.04        2.80      7.26 o 
  -4   9  12        0.20        0.14      7.04 o 
  -3   9  12      150.22      166.17     11.91 o 
  -2   9  12        1.09        5.40      8.05 o 
  -1   9  12        0.67        8.93      9.07 o 
  -9   0  13       10.49       20.36      8.59 o 
  -7   0  13      134.24      129.44     10.08 o 
  -5   0  13       93.79       67.19      9.47 o 
  -3   0  13       49.35       45.09      8.84 o 
  -1   0  13      452.28      460.99     16.63 o 
   1   0  13      101.47      127.19     11.72 o 
 -10   1  13       62.07       58.28      7.36 o 
  -9   1  13       73.61       68.17      6.96 o 
  -8   1  13       41.35       29.78      7.81 o 
  -7   1  13      155.35      150.32      7.39 o 
  -6   1  13      102.78      112.40      7.00 o 
  -5   1  13       10.43       16.10      5.69 o 
  -4   1  13      164.32      166.29     10.36 o 
  -3   1  13       77.38       68.93      6.51 o 
  -2   1  13      236.38      229.44      8.99 o 
  -1   1  13       59.41       55.00      6.71 o 
   0   1  13       72.04       63.93      6.81 o 
   1   1  13      435.89      450.50     12.17 o 
   2   1  13       17.65       14.92      6.33 o 
 -10   2  13       28.47       31.16      9.33 o 
  -9   2  13       49.22       56.99     10.18 o 
  -8   2  13      266.09      280.11      9.30 o 
  -7   2  13        4.57        6.28      7.36 o 
  -6   2  13        1.63        6.16      7.62 o 
  -5   2  13      224.32      204.13      8.41 o 
  -4   2  13      535.03      498.77     11.79 o 
  -3   2  13        6.49        7.12      4.03 o 
  -2   2  13        6.96        7.05      4.05 o 
  -1   2  13        3.33        7.29      4.29 o 
   0   2  13       32.18       40.29      5.05 o 
   1   2  13       23.50       23.88      5.06 o 
   2   2  13        1.97        7.02      6.13 o 
 -10   3  13        4.72       12.20      9.01 o 
  -9   3  13       56.13       68.13      9.97 o 
  -8   3  13        7.57       11.84      5.56 o 
  -7   3  13       14.77       15.52      7.54 o 
  -6   3  13       77.49       82.39      9.49 o 
  -5   3  13        2.37        3.50      7.92 o 
  -4   3  13        6.69        5.90      9.01 o 
  -3   3  13        2.61        5.96      5.00 o 
  -2   3  13      114.56      120.15      7.33 o 
  -1   3  13       68.92       86.02      6.76 o 
   0   3  13      125.99      130.89      7.67 o 
   1   3  13       84.57       86.14      7.39 o 
   2   3  13       19.07       24.51      6.40 o 
 -10   4  13       15.87       15.77      9.01 o 
  -9   4  13       43.91       42.00     10.30 o 
  -8   4  13        2.39        6.26      5.42 o 
  -7   4  13       35.18       42.59      6.78 o 
  -6   4  13        9.89        6.76      8.67 o 
  -5   4  13       45.78       38.58      9.17 o 
  -4   4  13       25.07       22.09      8.71 o 
  -3   4  13       92.18       84.39      6.70 o 
  -2   4  13       81.61       91.21      6.87 o 
  -1   4  13        0.45        3.09      5.41 o 
   0   4  13      146.90      144.05     10.45 o 
   1   4  13        0.61        5.71      6.24 o 
   2   4  13       59.73       66.74      7.78 o 
  -8   5  13        3.95        7.56      5.75 o 
  -7   5  13       18.21       18.39      6.04 o 
  -6   5  13       10.28        8.93      5.53 o 
  -5   5  13      211.34      206.53     12.38 o 
  -4   5  13        0.65        2.25      7.99 o 
  -3   5  13       52.97       54.70      6.27 o 
  -2   5  13       48.65       51.00      6.34 o 
  -1   5  13        5.27        5.88      5.78 o 
   0   5  13       26.74       32.89      6.53 o 
   1   5  13        0.61        1.88      6.33 o 
  -8   6  13       95.33       91.16     11.35 o 
  -7   6  13       15.13       14.47      5.96 o 
  -6   6  13      183.53      179.72      8.55 o 
  -5   6  13       13.87       16.40      5.59 o 
  -4   6  13      186.04      184.51     12.24 o 
  -3   6  13      122.02      130.02      7.55 o 
  -2   6  13        1.10        3.36      5.59 o 
  -1   6  13       42.85       48.68      6.72 o 
   0   6  13       47.31       40.34      6.60 o 
   1   6  13        5.25        0.00      8.64 o 
  -7   7  13       27.10       34.03      6.30 o 
  -6   7  13        3.40       11.26      5.73 o 
  -5   7  13      227.03      227.32      9.08 o 
  -4   7  13        0.32        1.48      5.38 o 
  -3   7  13       71.20       80.78      7.13 o 
  -2   7  13        9.79       16.37      6.22 o 
  -1   7  13        1.61        8.71      6.03 o 
   0   7  13       10.15       15.45      9.14 o 
  -7   8  13       12.11       16.60      6.85 o 
  -6   8  13       10.16        9.56      5.89 o 
  -5   8  13      128.69      143.45      8.00 o 
  -4   8  13        1.50        5.18      5.53 o 
  -3   8  13       32.71       40.19      6.66 o 
  -2   8  13      182.74      204.26     13.11 o 
  -5   9  13      114.10      108.89     10.35 o 
  -8   0  14        6.12        8.24      7.79 o 
  -6   0  14      156.02      176.23     11.86 o 
  -4   0  14       77.45       87.53     10.27 o 
  -2   0  14       47.61       44.77      9.32 o 
   0   0  14        1.20        0.00      8.80 o 
  -9   1  14       46.01       41.35      9.89 o 
  -8   1  14      184.63      240.31     12.67 o 
  -7   1  14      124.80      130.77      7.65 o 
  -6   1  14        2.46        0.88      5.49 o 
  -5   1  14      129.36      142.40     17.75 o 
  -4   1  14        5.93        5.07      5.78 o 
  -3   1  14        2.23        2.08      5.45 o 
  -2   1  14        0.37        2.22      5.65 o 
  -1   1  14       21.86       27.80      6.56 o 
   0   1  14       20.93       19.13      6.57 o 
   1   1  14       16.27       17.66      6.91 o 
  -8   2  14        1.11        6.09      5.90 o 
  -7   2  14       76.36       83.00      9.71 o 
  -6   2  14        1.85        4.13      7.80 o 
  -5   2  14       38.42       56.86      6.63 o 
  -4   2  14       12.33       12.21      5.90 o 
  -3   2  14        9.81        9.71      5.95 o 
  -2   2  14       34.07       35.57      6.46 o 
  -1   2  14       24.79       35.48      6.79 o 
   0   2  14       47.21       43.74      7.26 o 
  -8   3  14       89.30       88.03      7.26 o 
  -7   3  14      103.00      113.57     10.55 o 
  -6   3  14        7.51       15.91      8.48 o 
  -5   3  14       51.73       55.58      9.48 o 
  -4   3  14      102.58       93.99     10.48 o 
  -3   3  14        7.78        9.57      8.81 o 
  -2   3  14       78.55       64.11     10.35 o 
  -1   3  14       23.56       23.72      9.31 o 
   0   3  14       57.79       62.40     10.65 o 
  -8   4  14       37.99       33.69     10.60 o 
  -7   4  14        0.72        2.68      5.96 o 
  -6   4  14        0.13        6.82      8.33 o 
  -5   4  14       66.81       87.91     11.38 o 
  -4   4  14       44.32       47.87     10.39 o 
  -3   4  14      107.99      108.12      7.64 o 
  -2   4  14        3.64        6.07      6.02 o 
  -1   4  14       24.47       27.19      6.31 o 
   0   4  14        4.76        3.91      8.44 o 
  -8   5  14        8.12       14.93      8.50 o 
  -7   5  14        0.01        2.67      6.14 o 
  -6   5  14        3.56        9.29      6.93 o 
  -5   5  14      166.72      182.31     13.10 o 
  -4   5  14       22.76       29.91      9.63 o 
  -3   5  14        0.20        0.00      5.83 o 
  -2   5  14      196.45      176.40      8.79 o 
  -1   5  14      107.45       94.50     10.32 o 
  -7   6  14        7.18        5.17      6.20 o 
  -6   6  14      176.55      174.94      8.99 o 
  -5   6  14       12.81        6.73      5.88 o 
  -4   6  14      237.20      241.72     14.50 o 
  -3   6  14       16.00       20.02      6.32 o 
  -2   6  14        4.65        9.73      8.42 o 
  -1   6  14       10.71       18.02      8.78 o 
  -6   7  14        5.81        2.32      5.98 o 
  -5   7  14       83.38       78.85      7.47 o 
  -4   7  14       16.45       12.52      7.88 o 
  -3   7  14        1.20        1.76      8.55 o 
  -7   0  15       57.79       72.11     10.22 o 
  -5   0  15        4.97       15.34      9.01 o 
  -3   0  15      113.22      112.49     11.64 o 
  -8   1  15        0.62        1.41      8.55 o 
  -7   1  15       11.67       11.52      8.79 o 
  -6   1  15       16.48       14.37      6.24 o 
  -5   1  15        0.00        1.40      6.24 o 
  -4   1  15        3.82        6.88      6.27 o 
  -3   1  15       18.62       35.32      7.00 o 
  -8   2  15      270.93      303.21     14.76 o 
  -7   2  15       23.22       22.00      9.17 o 
  -6   2  15        2.25        0.23      8.54 o 
  -5   2  15        9.84       17.33      9.05 o 
  -4   2  15        0.06        3.08      6.08 o 
  -3   2  15        0.71        4.53      6.65 o 
  -7   3  15       13.83       14.41      8.92 o 
  -6   3  15       11.78       16.59      9.02 o 
  -5   3  15      142.87      180.85     13.31 o 
  -4   3  15        0.73        0.23      9.19 o 
  -7   4  15      369.70      418.31     17.13 o 
  -6   4  15       21.17       22.29      9.23 o 
  -5   4  15        4.75        4.44      9.27 o 
                                                 
